# Supplementary material for: A Genome‐Wide Association Screen for Genes Affecting Leaf Trichome Development and Epidermal Metal Accumulation in Arabidopsis
Source: Plant Cell Environ. 2025 Jan 15;48(5):3708–34. doi: 10.1111/pce.15357 (PMC11963502; doi:10.1111/pce.15357)
Supplement: Supplementary file 2 — Supporting information. [file PCE-48-3708-s002.xlsx]

## Sheet: Supplementary_tables_list
Supplementary tables for Bezvoda et al.: A genome-wide association screen for genes affecting leaf trichome development and epidermal metal accumulation in Arabidopsis
Table	Title	Legend
S1	List of A. thaliana accessions included in this study.	Accession numbers refer to the 1001 Genomes collection (1001 Genomes Consortium, 2016). Geographical coordinates, altitude and selected climate (BioClim) variables of the site of origin are listed for each accession (with legends in a separate spreadsheet)..
S2	Individual plant data for a subset of traits and accessions.	These data were used for replicability and heritability estimation.
S3	Broad sense heritability of selected traits.	The values shown were calculated from data obtained in an independent rescreening of a subset of parameters (see Table S2 and Materials and Methods).
S4	Mutual correlation of epidermal traits and climatic variables.	Separate spreadsheets are provided for Spearman’s correlation coefficients (Rho) and FDR-corrected P-values for these correlations. Values are color-coded as in Figure 4 and Supplementary Figure S1.
S5	List of all significant SNPs detected in this study.
S6	Annotated list of all loci containing ORF-changing SNPs significantly associated with individual traits.	Separate spreadsheets are provided for individual parameters.
S7	Annotated lists of all loci with ORF-changing SNPs significantly associated with multiple traits and trait groups.	Separate spreadsheets are provided for individual trait combinations.
S8	Candidate loci whose annotation suggests a possible role in known processes affecting the relevant traits.	Processes involved include, e.g., cell expansion, cell wall biogenesis, tissue patterning or metal accumulation. Only loci not identified by gene expression patterns (see Table 4 and Table 5) are listed
S9	Numbers and lists of candidates from selected gene families.	Known large gene families and all DUF (domain of unknown function) families that were represented by at least two loci associated with at least one of the studied trait groups are listed, together with results of enrichment analysis including statistical evaluation.
S10	An annotated list of mutually associated gene clusters.	Clusters and genes participating in them are listed together with results of interaction enrichment analysis including statistical evaluation.

## Sheet: S1
ID	Ecotype	Country	Longitude	Latitude	Altitude (m)	Bio01	Bio02	Bio03	Bio04	Bio05	Bio06	Bio07	Bio08	Bio09	Bio10	Bio11	Bio12	Bio13	Bio14	Bio15	Bio16	Bio17	Bio18	Bio19	Bio20	Bio21	Bio22	Bio23	Bio24	Bio25	Bio26	Bio27	Bio28	Bio29	Bio30	Bio31	Bio32	Bio33	Bio34	Bio35
159	MAR2-3	FRA	3.93333	47.35	405	10.3501	8.47573	0.34709	0.02019	23.6484	-0.77097	24.4194	4.07973	7.29332	17.6186	2.91099	780	17.5013	12.0344	0.09997	208.753	170.83	199.013	203.255	122.184	221.485	33.149	0.53358	41.5391	115.297	198.171	45.1797	0.88562	1.09262	0.56647	0.19532	1.08124	0.63989	0.64872	1.07613
403	Zdarec3	CZE	16.2667	49.3667	439	7.34011	8.57159	0.30694	0.02438	22.1613	-5.76452	27.9258	15.4961	-1.19684	15.7997	-1.61139	623	19.9141	6.89865	0.3895	246.479	94.0998	241.954	96.2422	112.936	202.872	26.1827	0.57155	194.828	49.7509	188.899	40.2143	0.81758	0.93057	0.72514	0.08031	0.91226	0.744	0.79052	0.91237
991	Ale-Stenar-41-1	SWE	14.05	55.3833	17	7.97862	5.534	0.24942	0.02123	19.9871	-2.2	22.1871	15.2294	3.28603	15.7973	0.66551	585	14.3674	7.37323	0.19586	177.387	105.619	171.912	130.434	108.541	217.663	17.4065	0.65558	159.362	101.105	185.111	34.9566	0.89322	1.0578	0.64081	0.16987	1.05299	0.6764	0.68404	1.03005
992	Ale-Stenar-44-4	SWE	14.05	55.3833	17	7.97862	5.534	0.24942	0.02123	19.9871	-2.2	22.1871	15.2294	3.28603	15.7973	0.66551	585	14.3674	7.37323	0.19586	177.387	105.619	171.912	130.434	108.541	217.663	17.4065	0.65558	159.362	101.105	185.111	34.9566	0.89322	1.0578	0.64081	0.16987	1.05299	0.6764	0.68404	1.03005
1002	Ale-Stenar-64-24	SWE	14.05	55.3833	0	7.97862	5.534	0.24942	0.02123	19.9871	-2.2	22.1871	15.2294	3.28603	15.7973	0.66551	585	14.3674	7.37323	0.19586	177.387	105.619	171.912	130.434	108.541	217.663	17.4065	0.65558	159.362	101.105	185.111	34.9566	0.89322	1.0578	0.64081	0.16987	1.05299	0.6764	0.68404	1.03005
1006	Ale-Stenar-77-31	SWE	14.05	55.3833	0	7.97862	5.534	0.24942	0.02123	19.9871	-2.2	22.1871	15.2294	3.28603	15.7973	0.66551	585	14.3674	7.37323	0.19586	177.387	105.619	171.912	130.434	108.541	217.663	17.4065	0.65558	159.362	101.105	185.111	34.9566	0.89322	1.0578	0.64081	0.16987	1.05299	0.6764	0.68404	1.03005
1061	Brösarp-11-135	SWE	14.1333	55.7167	49	7.47009	5.73438	0.25515	0.02133	19.6742	-2.8	22.4742	14.71	2.81048	15.3239	0.15364	623	15.6632	8.06575	0.19382	188.1	113.464	182.932	141.099	108.951	219.385	17.4352	0.6577	160.03	101.362	186.12	34.9147	0.91655	1.06705	0.66735	0.15387	1.0618	0.7127	0.72363	1.03854
1062	Brösarp-15-138	SWE	14.1333	55.7167	49	7.47009	5.73438	0.25515	0.02133	19.6742	-2.8	22.4742	14.71	2.81048	15.3239	0.15364	623	15.6632	8.06575	0.19382	188.1	113.464	182.932	141.099	108.951	219.385	17.4352	0.6577	160.03	101.362	186.12	34.9147	0.91655	1.06705	0.66735	0.15387	1.0618	0.7127	0.72363	1.03854
1063	Brösarp-21-140	SWE	14.1333	55.7167	49	7.47009	5.73438	0.25515	0.02133	19.6742	-2.8	22.4742	14.71	2.81048	15.3239	0.15364	623	15.6632	8.06575	0.19382	188.1	113.464	182.932	141.099	108.951	219.385	17.4352	0.6577	160.03	101.362	186.12	34.9147	0.91655	1.06705	0.66735	0.15387	1.0618	0.7127	0.72363	1.03854
1070	Brösarp-45-153	SWE	14.1333	55.7167	49	7.47009	5.73438	0.25515	0.02133	19.6742	-2.8	22.4742	14.71	2.81048	15.3239	0.15364	623	15.6632	8.06575	0.19382	188.1	113.464	182.932	141.099	108.951	219.385	17.4352	0.6577	160.03	101.362	186.12	34.9147	0.91655	1.06705	0.66735	0.15387	1.0618	0.7127	0.72363	1.03854
1257	Tos-95-393	SWE	17.0167	59.4333	42	6.37597	7.17593	0.25555	0.02566	21.58	-6.5	28.08	15.032	0.41762	15.7415	-2.59086	553	15.8774	5.98278	0.28758	190.923	88.6654	184.051	107.293	101.248	216.979	11.2207	0.70764	159.138	83.4491	184.42	28.8983	0.8188	1.05728	0.46987	0.24356	1.0375	0.53524	0.56115	1.00758
1317	Ängsö-74-430	SWE	16.8667	59.5667	11	6.13494	7.39233	0.25856	0.02598	21.49	-7.1	28.59	14.8516	0.15298	15.5737	-2.95673	561	16.292	6.21248	0.29217	195.904	89.7507	188.959	106.952	100.858	216.568	10.9193	0.70908	158.557	83.1985	183.893	28.6723	0.82471	1.05478	0.4782	0.23823	1.03627	0.54295	0.56989	1.00612
1829	Mdn-1	USA	-86.509	42.051	189	9.76878	10.1111	0.28034	0.0324	27.8839	-8.18387	36.0678	20.1992	-1.64032	21.0898	-2.41136	941	22.6564	10.1355	0.17576	272.355	172.167	268.521	178.26	129.975	211.874	46.7853	0.44614	178.316	79.0323	195.437	64.4077	0.92057	1.0826	0.63104	0.17054	1.06583	0.67979	0.68053	1.04461
1872	MNF-Pot-75	USA	-86.2657	43.595	244	7.75229	10.811	0.29609	0.03207	26.7323	-9.78065	36.513	14.9007	-3.56334	18.9416	-4.13005	869	22.5321	8.74846	0.20293	272.487	158.156	244.805	160.717	126.373	212.7	41.0647	0.47745	139.894	74.7448	194.295	63.5948	0.90472	1.08053	0.51493	0.20287	1.0649	0.61728	0.6278	1.03177
1925	MNF-Che-2	USA	-86.1843	43.5251	213	7.75229	10.811	0.29609	0.03207	26.7323	-9.78065	36.513	14.9007	-3.56334	18.9416	-4.13005	869	22.5321	8.74846	0.20293	272.487	158.156	244.805	160.717	126.373	212.7	41.0647	0.47745	139.894	74.7448	194.295	63.5948	0.90472	1.08053	0.51493	0.20287	1.0649	0.61728	0.6278	1.03177
2016	MNF-Pin-39	USA	-86.1788	43.5356	222	7.75229	10.811	0.29609	0.03207	26.7323	-9.78065	36.513	14.9007	-3.56334	18.9416	-4.13005	869	22.5321	8.74846	0.20293	272.487	158.156	244.805	160.717	126.373	212.7	41.0647	0.47745	139.894	74.7448	194.295	63.5948	0.90472	1.08053	0.51493	0.20287	1.0649	0.61728	0.6278	1.03177
2057	Map-42	USA	-86.412	42.166	192	9.65224	10.2947	0.28388	0.03242	27.971	-8.29355	36.2645	19.4378	-1.76836	20.9748	-2.5296	947	23.0732	10.1359	0.17375	272.308	173.64	264.264	181.079	129.676	211.787	46.174	0.44825	170.683	78.6827	199.083	63.9633	0.91901	1.0876	0.61524	0.17793	1.0705	0.66674	0.66674	1.04701
2171	Paw-26	USA	-86.431	42.148	193	9.65224	10.2947	0.28388	0.03242	27.971	-8.29355	36.2645	19.4378	-1.76836	20.9748	-2.5296	947	23.0732	10.1359	0.17375	272.308	173.64	264.264	181.079	129.676	211.787	46.174	0.44825	170.683	78.6827	199.083	63.9633	0.91901	1.0876	0.61524	0.17793	1.0705	0.66674	0.66674	1.04701
5717	Bra-1	UK	-3.2	54.6	178	7.32745	6.94962	0.36336	0.01573	17.8355	-1.29032	19.1258	3.74566	9.42884	13.075	1.86081	1184	29.7019	16.0123	0.20893	375.9	220.423	270.55	330.112	89.5253	175.961	14.851	0.63846	24.7274	153.721	147.756	27.0615	1.11468	1.22676	1.00373	0.06962	1.2137	1.01482	1.04625	1.18061
5720	Cal-2	UK	-1.6	53.3	386	8.8412	7.19284	0.36608	0.01609	19.8484	0.2	19.6484	4.29619	12.7751	14.815	3.31686	904	21.7715	14.6784	0.11695	265.37	198.251	209.797	250.228	90.4095	173.769	17.2574	0.61709	23.5573	161.365	150.546	28.4215	1.01436	1.14586	0.7876	0.10936	1.12901	0.84667	0.8478	1.11683
5784	Ty-1	UK	-5.2	56.4	145	7.98924	6.35489	0.34824	0.01525	17.7484	-0.5	18.2484	4.1285	10.8103	13.6825	2.77188	1924	53.5829	22.0903	0.27831	652.334	311.806	374.76	590.712	78.6642	157.464	10.192	0.66903	16.6528	144.226	134.07	21.8038	1.25918	1.46612	1.07222	0.10639	1.42833	1.08789	1.12949	1.38007
5798	UKID93	UK	-3.3	53.1	75	NA	NA	NA	NA	NA	NA	NA	NA	NA	NA	NA	NA	NA	NA	NA	NA	NA	NA	NA	NA	NA	NA	NA	NA	NA	NA	NA	NA	NA	NA	NA	NA	NA	NA	NA
5831	App1-14	SWE	15.9667	56.3333	10	7.70268	6.22788	0.25911	0.02253	20.9355	-3.1	24.0355	15.3011	2.91794	15.9625	-0.15259	548	14.2773	7.37278	0.19873	171.111	101.105	164.99	119.074	110.399	226.14	16.494	0.66888	162.418	101.983	189.928	34.4768	0.84573	1.05313	0.54299	0.21417	1.03999	0.59136	0.60113	1.02153
5832	App1-16	SWE	15.9667	56.3333	10	7.70268	6.22788	0.25911	0.02253	20.9355	-3.1	24.0355	15.3011	2.91794	15.9625	-0.15259	548	14.2773	7.37278	0.19873	171.111	101.105	164.99	119.074	110.399	226.14	16.494	0.66888	162.418	101.983	189.928	34.4768	0.84573	1.05313	0.54299	0.21417	1.03999	0.59136	0.60113	1.02153
5836	Boo2-3	SWE	13.51	55.86	59	7.44923	6.10836	0.26388	0.02158	19.8484	-3.3	23.1484	14.2145	3.64771	15.344	0.02595	696	16.7633	8.75706	0.20216	209.709	125.864	199.35	160.154	107.453	215.342	17.2235	0.65467	147.934	111.481	189.536	34.6605	0.94518	1.09181	0.6952	0.14272	1.0806	0.74445	0.75756	1.05229
5837	Bor-1	CZE	16.2326	49.4013	520	7.34011	8.57159	0.30694	0.02438	22.1613	-5.76452	27.9258	15.4961	-1.19684	15.7997	-1.61139	623	19.9141	6.89865	0.3895	246.479	94.0998	241.954	96.2422	112.936	202.872	26.1827	0.57155	194.828	49.7509	188.899	40.2143	0.81758	0.93057	0.72514	0.08031	0.91226	0.744	0.79052	0.91237
5856	Dör-10	SWE	17.4914	63.0167	0	2.55934	8.64902	0.25839	0.03046	19.54	-13.9323	33.4723	12.0463	-2.58887	13.3396	-8.23463	630	16.7777	8.05835	0.23793	208.803	111.695	196.682	132.41	91.1419	205.449	4.91	0.7654	135.766	84.7728	171.82	17.6059	0.89302	1.06717	0.57037	0.18719	1.04785	0.63593	0.64634	1.0228
5865	Dra1-4	SWE	14.12	55.76	80	7.47009	5.73438	0.25515	0.02133	19.6742	-2.8	22.4742	14.71	2.81048	15.3239	0.15364	623	15.6632	8.06575	0.19382	188.1	113.464	182.932	141.099	108.951	219.385	17.4352	0.6577	160.03	101.362	186.12	34.9147	0.91655	1.06705	0.66735	0.15387	1.0618	0.7127	0.72363	1.03854
5867	Dra2-1	SWE	14.12	55.76	93	7.47009	5.73438	0.25515	0.02133	19.6742	-2.8	22.4742	14.71	2.81048	15.3239	0.15364	623	15.6632	8.06575	0.19382	188.1	113.464	182.932	141.099	108.951	219.385	17.4352	0.6577	160.03	101.362	186.12	34.9147	0.91655	1.06705	0.66735	0.15387	1.0618	0.7127	0.72363	1.03854
5893	DraIV 1-11	CZE	16.2815	49.4112	502	7.34011	8.57159	0.30694	0.02438	22.1613	-5.76452	27.9258	15.4961	-1.19684	15.7997	-1.61139	623	19.9141	6.89865	0.3895	246.479	94.0998	241.954	96.2422	112.936	202.872	26.1827	0.57155	194.828	49.7509	188.899	40.2143	0.81758	0.93057	0.72514	0.08031	0.91226	0.744	0.79052	0.91237
5984	DraIV 6-13	CZE	16.2815	49.4112	502	7.34011	8.57159	0.30694	0.02438	22.1613	-5.76452	27.9258	15.4961	-1.19684	15.7997	-1.61139	623	19.9141	6.89865	0.3895	246.479	94.0998	241.954	96.2422	112.936	202.872	26.1827	0.57155	194.828	49.7509	188.899	40.2143	0.81758	0.93057	0.72514	0.08031	0.91226	0.744	0.79052	0.91237
6008	Duk	CZE	16.2	49.1	350	8.53268	9.02264	0.31315	0.02487	23.9484	-4.86452	28.8129	16.9289	0.25509	17.2211	-0.63519	583	18.539	6.46262	0.37169	226.997	90.1279	221.67	94.1795	114.748	205.269	27.2793	0.56418	196.847	57.5066	191.047	38.3414	0.70972	0.85234	0.59351	0.12276	0.83425	0.60797	0.64802	0.83288
6009	Eden-1	SWE	18.177	62.877	0	3.3363	8.2826	0.25045	0.03055	20.3	-12.771	33.071	12.3532	-1.04021	14.2633	-7.40816	651	17.0097	8.74994	0.23073	205.21	117.608	186.549	144.869	92.3721	209.205	5.212	0.76832	126.875	96.9247	174.536	17.6669	0.8938	1.09179	0.53753	0.20614	1.06487	0.60934	0.61547	1.03324
6010	Eden-5	SWE	18.177	62.877	0	3.3363	8.2826	0.25045	0.03055	20.3	-12.771	33.071	12.3532	-1.04021	14.2633	-7.40816	651	17.0097	8.74994	0.23073	205.21	117.608	186.549	144.869	92.3721	209.205	5.212	0.76832	126.875	96.9247	174.536	17.6669	0.8938	1.09179	0.53753	0.20614	1.06487	0.60934	0.61547	1.03324
6011	Eden-6	SWE	18.177	62.877	0	3.3363	8.2826	0.25045	0.03055	20.3	-12.771	33.071	12.3532	-1.04021	14.2633	-7.40816	651	17.0097	8.74994	0.23073	205.21	117.608	186.549	144.869	92.3721	209.205	5.212	0.76832	126.875	96.9247	174.536	17.6669	0.8938	1.09179	0.53753	0.20614	1.06487	0.60934	0.61547	1.03324
6016	Eds-1	SWE	18.4	62.9	0	3.33663	8.26644	0.24926	0.03067	20.3935	-12.771	33.1645	12.4062	-1.06614	14.3281	-7.43011	642	17.0012	8.51917	0.23652	203.506	114.608	184.488	137.137	92.0049	208.53	4.96267	0.7706	126.47	96.6028	174.106	21.466	0.88841	1.08902	0.52768	0.21091	1.06326	0.59927	0.60641	1.02683
6017	Eds-9	SWE	18.4	62.9	0	3.33663	8.26644	0.24926	0.03067	20.3935	-12.771	33.1645	12.4062	-1.06614	14.3281	-7.43011	642	17.0012	8.51917	0.23652	203.506	114.608	184.488	137.137	92.0049	208.53	4.96267	0.7706	126.47	96.6028	174.106	21.466	0.88841	1.08902	0.52768	0.21091	1.06326	0.59927	0.60641	1.02683
6019	Fjä1-2	SWE	14.29	56.06	29	7.78756	6.11759	0.26314	0.02166	20.4484	-2.8	23.2484	15.071	3.17154	15.7555	0.30504	602	15.6021	7.83452	0.19928	184.451	108.684	178.637	134.715	107.871	218.433	16.7852	0.66198	158.617	100.27	184.727	34.2097	0.88544	1.06094	0.60337	0.18329	1.05676	0.65425	0.66535	1.03318
6021	Fjä2-4	SWE	14.29	56.06	32	7.78756	6.11759	0.26314	0.02166	20.4484	-2.8	23.2484	15.071	3.17154	15.7555	0.30504	602	15.6021	7.83452	0.19928	184.451	108.684	178.637	134.715	107.871	218.433	16.7852	0.66198	158.617	100.27	184.727	34.2097	0.88544	1.06094	0.60337	0.18329	1.05676	0.65425	0.66535	1.03318
6022	Fjä2-6	SWE	14.29	56.06	33	7.78756	6.11759	0.26314	0.02166	20.4484	-2.8	23.2484	15.071	3.17154	15.7555	0.30504	602	15.6021	7.83452	0.19928	184.451	108.684	178.637	134.715	107.871	218.433	16.7852	0.66198	158.617	100.27	184.727	34.2097	0.88544	1.06094	0.60337	0.18329	1.05676	0.65425	0.66535	1.03318
6023	Fly2-1	SWE	13.3712	55.7509	24	7.7529	6.05015	0.26364	0.02144	20.0484	-2.9	22.9484	14.4854	3.99028	15.599	0.36997	678	16.1019	8.29625	0.20296	202.348	122.274	196.577	156.527	107.789	214.813	17.4735	0.65124	148.411	111.848	183.385	35.0433	0.93279	1.0886	0.6793	0.15184	1.07744	0.7246	0.74755	1.04885
6024	Fly2-2	SWE	13.3712	55.7509	24	7.7529	6.05015	0.26364	0.02144	20.0484	-2.9	22.9484	14.4854	3.99028	15.599	0.36997	678	16.1019	8.29625	0.20296	202.348	122.274	196.577	156.527	107.789	214.813	17.4735	0.65124	148.411	111.848	183.385	35.0433	0.93279	1.0886	0.6793	0.15184	1.07744	0.7246	0.74755	1.04885
6025	Gro-3	SWE	17.7339	62.6437	0	3.23731	8.325	0.25934	0.02941	19.72	-12.3806	32.1006	11.1878	-0.92706	13.7444	-7.12192	684	17.7326	9.21176	0.22484	217.011	125.566	193.401	153.122	92.9419	209.626	5.68933	0.76203	116.585	97.5169	174.982	18.2112	0.9126	1.09481	0.56588	0.19245	1.07015	0.63787	0.64614	1.03983
6030	Grön-5	SWE	18.1896	62.806	0	NA	NA	NA	NA	NA	NA	NA	NA	NA	NA	NA	NA	NA	NA	NA	NA	NA	NA	NA	NA	NA	NA	NA	NA	NA	NA	NA	NA	NA	NA	NA	NA	NA	NA	NA
6034	Hov1-7	SWE	13.74	56.1	83	7.37861	6.21679	0.26641	0.02166	19.9355	-3.4	23.3355	14.5791	3.60547	15.3058	-0.08514	695	17.1347	8.98737	0.20186	210.168	124.929	200.465	159.772	106.765	214.964	16.8252	0.65748	156.819	110.78	188.667	34.2298	0.94246	1.08953	0.68764	0.14464	1.07973	0.74109	0.75306	1.05203
6035	Hov1-10	SWE	13.74	56.1	83	7.37861	6.21679	0.26641	0.02166	19.9355	-3.4	23.3355	14.5791	3.60547	15.3058	-0.08514	695	17.1347	8.98737	0.20186	210.168	124.929	200.465	159.772	106.765	214.964	16.8252	0.65748	156.819	110.78	188.667	34.2298	0.94246	1.08953	0.68764	0.14464	1.07973	0.74109	0.75306	1.05203
6038	Hov3-5	SWE	13.74	56.1	75	7.37861	6.21679	0.26641	0.02166	19.9355	-3.4	23.3355	14.5791	3.60547	15.3058	-0.08514	695	17.1347	8.98737	0.20186	210.168	124.929	200.465	159.772	106.765	214.964	16.8252	0.65748	156.819	110.78	188.667	34.2298	0.94246	1.08953	0.68764	0.14464	1.07973	0.74109	0.75306	1.05203
6040	Kni-1	SWE	13.4	55.66	97	7.76129	5.98491	0.26279	0.02139	19.9742	-2.8	22.7742	13.999	3.98284	15.5836	0.38679	669	15.6434	8.25145	0.20028	198.294	121.81	191.615	157.213	107.893	214.947	17.4835	0.65193	138.116	111.975	183.593	34.9903	0.92635	1.08831	0.67163	0.15757	1.0755	0.71351	0.73375	1.04982
6041	Lis-3	SWE	14.775	56.0328	12	7.85471	6.03484	0.25958	0.02169	20.6484	-2.6	23.2484	15.2322	3.16945	15.8792	0.38799	579	14.7114	7.60473	0.19615	175.546	106.317	168.379	130.107	108.761	220.875	16.65	0.6648	159.97	101.012	186.51	34.1904	0.86735	1.06102	0.56747	0.20283	1.0532	0.617	0.62523	1.02999
6046	Löv-5	SWE	18.079	62.801	0	3.61893	8.1333	0.24956	0.03011	20.3194	-12.271	32.5904	11.7733	-0.75322	14.4042	-6.9911	669	17.2706	8.98071	0.23348	209.953	120.608	187.108	144.5	92.7378	209.818	5.44667	0.76606	116.161	97.2497	175	21.9384	0.90065	1.09911	0.54118	0.20561	1.07208	0.61298	0.6198	1.03295
6064	Nyl-2	SWE	18.2763	62.9513	0	3.3363	8.2826	0.25045	0.03055	20.3	-12.771	33.071	12.3532	-1.04021	14.2633	-7.40816	651	17.0097	8.74994	0.23073	205.21	117.608	186.549	144.869	92.3721	209.205	5.212	0.76832	126.875	96.9247	174.536	17.6669	0.8938	1.09179	0.53753	0.20614	1.06487	0.60934	0.61547	1.03324
6069	Nyl-7	SWE	18.2763	62.9513	0	3.3363	8.2826	0.25045	0.03055	20.3	-12.771	33.071	12.3532	-1.04021	14.2633	-7.40816	651	17.0097	8.74994	0.23073	205.21	117.608	186.549	144.869	92.3721	209.205	5.212	0.76832	126.875	96.9247	174.536	17.6669	0.8938	1.09179	0.53753	0.20614	1.06487	0.60934	0.61547	1.03324
6073	ÖMö1-7	SWE	15.8155	56.1481	64	NA	NA	NA	NA	NA	NA	NA	NA	NA	NA	NA	NA	NA	NA	NA	NA	NA	NA	NA	NA	NA	NA	NA	NA	NA	NA	NA	NA	NA	NA	NA	NA	NA	NA	NA
6076	Rev-2	SWE	13.4504	55.6942	37	7.7529	6.05015	0.26364	0.02144	20.0484	-2.9	22.9484	14.4854	3.99028	15.599	0.36997	678	16.1019	8.29625	0.20296	202.348	122.274	196.577	156.527	107.789	214.813	17.4735	0.65124	148.411	111.848	183.385	35.0433	0.93279	1.0886	0.6793	0.15184	1.07744	0.7246	0.74755	1.04885
6077	Rev-3	SWE	13.4504	55.6942	37	7.7529	6.05015	0.26364	0.02144	20.0484	-2.9	22.9484	14.4854	3.99028	15.599	0.36997	678	16.1019	8.29625	0.20296	202.348	122.274	196.577	156.527	107.789	214.813	17.4735	0.65124	148.411	111.848	183.385	35.0433	0.93279	1.0886	0.6793	0.15184	1.07744	0.7246	0.74755	1.04885
6085	Sparta-1	SWE	13.2145	55.7097	23	7.85273	6.1005	0.26468	0.02146	20.1484	-2.9	23.0484	14.5729	3.3199	15.6845	0.44768	665	15.8985	8.06445	0.2079	201.317	119.174	191.155	150.165	107.934	214.355	17.6452	0.64824	148.59	100.713	189.576	35.3692	0.92563	1.08437	0.66554	0.15658	1.07313	0.71173	0.72274	1.04358
6086	Sr:3	SWE	11.2	58.9	18	7.05062	5.48142	0.2283	0.02337	19.7097	-4.3	24.0097	9.56175	2.14321	15.5399	-1.13292	773	21.0238	9.20859	0.25836	257.007	131.281	218.153	153.931	104.551	221.912	13.068	0.69747	76.017	97.3341	191.28	31.1739	0.97673	1.12606	0.73745	0.12973	1.10759	0.78224	0.80399	1.04722
6087	Stu-2	SWE	16.1284	56.4666	9	7.77809	6.32797	0.2591	0.02274	21.2226	-3.2	24.4226	15.4292	2.98656	16.1178	-0.1523	526	14.0164	7.14199	0.20538	165.963	96.1173	159.995	113.39	109.805	225.911	15.99	0.6727	161.657	101.475	189.262	33.9672	0.82353	1.04842	0.513	0.23021	1.032	0.56212	0.57201	1.01676
6090	T1000	SWE	13.2197	55.6525	14	7.94846	6.00954	0.26402	0.02139	20.1613	-2.6	22.7613	14.6871	3.42523	15.7608	0.57523	647	15.4024	8.06543	0.1981	193.68	118.198	187.608	148.177	107.796	214.281	17.5003	0.65072	148.472	100.591	183.296	35.052	0.91551	1.07958	0.65283	0.16335	1.06869	0.69721	0.71542	1.04252
6091	T1010	SWE	13.215	55.6525	13	7.94846	6.00954	0.26402	0.02139	20.1613	-2.6	22.7613	14.6871	3.42523	15.7608	0.57523	647	15.4024	8.06543	0.1981	193.68	118.198	187.608	148.177	107.796	214.281	17.5003	0.65072	148.472	100.591	183.296	35.052	0.91551	1.07958	0.65283	0.16335	1.06869	0.69721	0.71542	1.04252
6092	T1020	SWE	13.2233	55.6514	13	7.94846	6.00954	0.26402	0.02139	20.1613	-2.6	22.7613	14.6871	3.42523	15.7608	0.57523	647	15.4024	8.06543	0.1981	193.68	118.198	187.608	148.177	107.796	214.281	17.5003	0.65072	148.472	100.591	183.296	35.052	0.91551	1.07958	0.65283	0.16335	1.06869	0.69721	0.71542	1.04252
6095	T1050	SWE	13.2161	55.6486	13	7.94846	6.00954	0.26402	0.02139	20.1613	-2.6	22.7613	14.6871	3.42523	15.7608	0.57523	647	15.4024	8.06543	0.1981	193.68	118.198	187.608	148.177	107.796	214.281	17.5003	0.65072	148.472	100.591	183.296	35.052	0.91551	1.07958	0.65283	0.16335	1.06869	0.69721	0.71542	1.04252
6097	T1070	SWE	13.2264	55.6481	11	7.94846	6.00954	0.26402	0.02139	20.1613	-2.6	22.7613	14.6871	3.42523	15.7608	0.57523	647	15.4024	8.06543	0.1981	193.68	118.198	187.608	148.177	107.796	214.281	17.5003	0.65072	148.472	100.591	183.296	35.052	0.91551	1.07958	0.65283	0.16335	1.06869	0.69721	0.71542	1.04252
6098	T1080	SWE	13.2178	55.6561	14	7.94846	6.00954	0.26402	0.02139	20.1613	-2.6	22.7613	14.6871	3.42523	15.7608	0.57523	647	15.4024	8.06543	0.1981	193.68	118.198	187.608	148.177	107.796	214.281	17.5003	0.65072	148.472	100.591	183.296	35.052	0.91551	1.07958	0.65283	0.16335	1.06869	0.69721	0.71542	1.04252
6099	T1090	SWE	13.2386	55.6575	17	7.94846	6.00954	0.26402	0.02139	20.1613	-2.6	22.7613	14.6871	3.42523	15.7608	0.57523	647	15.4024	8.06543	0.1981	193.68	118.198	187.608	148.177	107.796	214.281	17.5003	0.65072	148.472	100.591	183.296	35.052	0.91551	1.07958	0.65283	0.16335	1.06869	0.69721	0.71542	1.04252
6104	T1160	SWE	13.2	55.7	11	7.85273	6.1005	0.26468	0.02146	20.1484	-2.9	23.0484	14.5729	3.3199	15.6845	0.44768	665	15.8985	8.06445	0.2079	201.317	119.174	191.155	150.165	107.934	214.355	17.6452	0.64824	148.59	100.713	189.576	35.3692	0.92563	1.08437	0.66554	0.15658	1.07313	0.71173	0.72274	1.04358
6106	T460	SWE	13.1186	55.7931	13	8.01946	6.13382	0.26598	0.02151	20.2613	-2.8	23.0613	14.745	3.48925	15.8649	0.59195	643	15.6657	7.83287	0.20768	196.744	115.314	187.212	142.464	107.79	214.133	17.4787	0.6507	148.469	100.678	189.506	35.0367	0.91321	1.07503	0.64479	0.16306	1.06478	0.69435	0.70382	1.03692
6107	T470	SWE	13.1222	55.7942	18	8.01946	6.13382	0.26598	0.02151	20.2613	-2.8	23.0613	14.745	3.48925	15.8649	0.59195	643	15.6657	7.83287	0.20768	196.744	115.314	187.212	142.464	107.79	214.133	17.4787	0.6507	148.469	100.678	189.506	35.0367	0.91321	1.07503	0.64479	0.16306	1.06478	0.69435	0.70382	1.03692
6109	T510	SWE	13.1233	55.7936	15	8.01946	6.13382	0.26598	0.02151	20.2613	-2.8	23.0613	14.745	3.48925	15.8649	0.59195	643	15.6657	7.83287	0.20768	196.744	115.314	187.212	142.464	107.79	214.133	17.4787	0.6507	148.469	100.678	189.506	35.0367	0.91321	1.07503	0.64479	0.16306	1.06478	0.69435	0.70382	1.03692
6111	T530	SWE	13.1219	55.7989	29	8.01946	6.13382	0.26598	0.02151	20.2613	-2.8	23.0613	14.745	3.48925	15.8649	0.59195	643	15.6657	7.83287	0.20768	196.744	115.314	187.212	142.464	107.79	214.133	17.4787	0.6507	148.469	100.678	189.506	35.0367	0.91321	1.07503	0.64479	0.16306	1.06478	0.69435	0.70382	1.03692
6112	T540	SWE	13.1044	55.7967	16	8.01946	6.13382	0.26598	0.02151	20.2613	-2.8	23.0613	14.745	3.48925	15.8649	0.59195	643	15.6657	7.83287	0.20768	196.744	115.314	187.212	142.464	107.79	214.133	17.4787	0.6507	148.469	100.678	189.506	35.0367	0.91321	1.07503	0.64479	0.16306	1.06478	0.69435	0.70382	1.03692
6114	T570	SWE	13.1342	55.8097	10	8.01946	6.13382	0.26598	0.02151	20.2613	-2.8	23.0613	14.745	3.48925	15.8649	0.59195	643	15.6657	7.83287	0.20768	196.744	115.314	187.212	142.464	107.79	214.133	17.4787	0.6507	148.469	100.678	189.506	35.0367	0.91321	1.07503	0.64479	0.16306	1.06478	0.69435	0.70382	1.03692
6115	T580	SWE	13.1367	55.8	36	8.01946	6.13382	0.26598	0.02151	20.2613	-2.8	23.0613	14.745	3.48925	15.8649	0.59195	643	15.6657	7.83287	0.20768	196.744	115.314	187.212	142.464	107.79	214.133	17.4787	0.6507	148.469	100.678	189.506	35.0367	0.91321	1.07503	0.64479	0.16306	1.06478	0.69435	0.70382	1.03692
6118	T610	SWE	13.2	55.7	67	7.85273	6.1005	0.26468	0.02146	20.1484	-2.9	23.0484	14.5729	3.3199	15.6845	0.44768	665	15.8985	8.06445	0.2079	201.317	119.174	191.155	150.165	107.934	214.355	17.6452	0.64824	148.59	100.713	189.576	35.3692	0.92563	1.08437	0.66554	0.15658	1.07313	0.71173	0.72274	1.04358
6119	T620	SWE	13.2	55.7	42	7.85273	6.1005	0.26468	0.02146	20.1484	-2.9	23.0484	14.5729	3.3199	15.6845	0.44768	665	15.8985	8.06445	0.2079	201.317	119.174	191.155	150.165	107.934	214.355	17.6452	0.64824	148.59	100.713	189.576	35.3692	0.92563	1.08437	0.66554	0.15658	1.07313	0.71173	0.72274	1.04358
6122	T670	SWE	13.3075	55.8364	70	7.55304	6.16594	0.26423	0.02161	19.9355	-3.4	23.3355	14.2923	3.78624	15.4448	0.1145	702	16.8201	8.75568	0.20748	212.722	125.863	202.194	159.486	107.298	213.749	17.2935	0.65138	147.772	111.416	188.809	34.8627	0.94828	1.09364	0.70138	0.13983	1.08179	0.74982	0.76513	1.05066
6123	T680	SWE	13.3033	55.8369	67	7.55304	6.16594	0.26423	0.02161	19.9355	-3.4	23.3355	14.2923	3.78624	15.4448	0.1145	702	16.8201	8.75568	0.20748	212.722	125.863	202.194	159.486	107.298	213.749	17.2935	0.65138	147.772	111.416	188.809	34.8627	0.94828	1.09364	0.70138	0.13983	1.08179	0.74982	0.76513	1.05066
6124	T690	SWE	13.3092	55.8378	66	7.55304	6.16594	0.26423	0.02161	19.9355	-3.4	23.3355	14.2923	3.78624	15.4448	0.1145	702	16.8201	8.75568	0.20748	212.722	125.863	202.194	159.486	107.298	213.749	17.2935	0.65138	147.772	111.416	188.809	34.8627	0.94828	1.09364	0.70138	0.13983	1.08179	0.74982	0.76513	1.05066
6125	T710	SWE	13.3106	55.8403	65	7.55304	6.16594	0.26423	0.02161	19.9355	-3.4	23.3355	14.2923	3.78624	15.4448	0.1145	702	16.8201	8.75568	0.20748	212.722	125.863	202.194	159.486	107.298	213.749	17.2935	0.65138	147.772	111.416	188.809	34.8627	0.94828	1.09364	0.70138	0.13983	1.08179	0.74982	0.76513	1.05066
6128	T740	SWE	13.2881	55.8397	68	7.55304	6.16594	0.26423	0.02161	19.9355	-3.4	23.3355	14.2923	3.78624	15.4448	0.1145	702	16.8201	8.75568	0.20748	212.722	125.863	202.194	159.486	107.298	213.749	17.2935	0.65138	147.772	111.416	188.809	34.8627	0.94828	1.09364	0.70138	0.13983	1.08179	0.74982	0.76513	1.05066
6131	T780	SWE	13.3181	55.8369	62	7.55304	6.16594	0.26423	0.02161	19.9355	-3.4	23.3355	14.2923	3.78624	15.4448	0.1145	702	16.8201	8.75568	0.20748	212.722	125.863	202.194	159.486	107.298	213.749	17.2935	0.65138	147.772	111.416	188.809	34.8627	0.94828	1.09364	0.70138	0.13983	1.08179	0.74982	0.76513	1.05066
6132	T790	SWE	13.3186	55.8386	71	7.55304	6.16594	0.26423	0.02161	19.9355	-3.4	23.3355	14.2923	3.78624	15.4448	0.1145	702	16.8201	8.75568	0.20748	212.722	125.863	202.194	159.486	107.298	213.749	17.2935	0.65138	147.772	111.416	188.809	34.8627	0.94828	1.09364	0.70138	0.13983	1.08179	0.74982	0.76513	1.05066
6133	T800	SWE	13.2906	55.8364	70	7.55304	6.16594	0.26423	0.02161	19.9355	-3.4	23.3355	14.2923	3.78624	15.4448	0.1145	702	16.8201	8.75568	0.20748	212.722	125.863	202.194	159.486	107.298	213.749	17.2935	0.65138	147.772	111.416	188.809	34.8627	0.94828	1.09364	0.70138	0.13983	1.08179	0.74982	0.76513	1.05066
6134	T810	SWE	13.2906	55.8383	76	7.55304	6.16594	0.26423	0.02161	19.9355	-3.4	23.3355	14.2923	3.78624	15.4448	0.1145	702	16.8201	8.75568	0.20748	212.722	125.863	202.194	159.486	107.298	213.749	17.2935	0.65138	147.772	111.416	188.809	34.8627	0.94828	1.09364	0.70138	0.13983	1.08179	0.74982	0.76513	1.05066
6136	T840	SWE	13.5519	55.9336	79	7.44923	6.10836	0.26388	0.02158	19.8484	-3.3	23.1484	14.2145	3.64771	15.344	0.02595	696	16.7633	8.75706	0.20216	209.709	125.864	199.35	160.154	107.453	215.342	17.2235	0.65467	147.934	111.481	189.536	34.6605	0.94518	1.09181	0.6952	0.14272	1.0806	0.74445	0.75756	1.05229
6137	T850	SWE	13.5603	55.9419	83	7.44923	6.10836	0.26388	0.02158	19.8484	-3.3	23.1484	14.2145	3.64771	15.344	0.02595	696	16.7633	8.75706	0.20216	209.709	125.864	199.35	160.154	107.453	215.342	17.2235	0.65467	147.934	111.481	189.536	34.6605	0.94518	1.09181	0.6952	0.14272	1.0806	0.74445	0.75756	1.05229
6138	T860	SWE	13.5511	55.9403	76	7.44923	6.10836	0.26388	0.02158	19.8484	-3.3	23.1484	14.2145	3.64771	15.344	0.02595	696	16.7633	8.75706	0.20216	209.709	125.864	199.35	160.154	107.453	215.342	17.2235	0.65467	147.934	111.481	189.536	34.6605	0.94518	1.09181	0.6952	0.14272	1.0806	0.74445	0.75756	1.05229
6140	T880	SWE	13.5539	55.9392	86	7.44923	6.10836	0.26388	0.02158	19.8484	-3.3	23.1484	14.2145	3.64771	15.344	0.02595	696	16.7633	8.75706	0.20216	209.709	125.864	199.35	160.154	107.453	215.342	17.2235	0.65467	147.934	111.481	189.536	34.6605	0.94518	1.09181	0.6952	0.14272	1.0806	0.74445	0.75756	1.05229
6141	T890	SWE	13.5542	55.9414	79	7.44923	6.10836	0.26388	0.02158	19.8484	-3.3	23.1484	14.2145	3.64771	15.344	0.02595	696	16.7633	8.75706	0.20216	209.709	125.864	199.35	160.154	107.453	215.342	17.2235	0.65467	147.934	111.481	189.536	34.6605	0.94518	1.09181	0.6952	0.14272	1.0806	0.74445	0.75756	1.05229
6142	T900	SWE	13.5558	55.9428	88	7.44923	6.10836	0.26388	0.02158	19.8484	-3.3	23.1484	14.2145	3.64771	15.344	0.02595	696	16.7633	8.75706	0.20216	209.709	125.864	199.35	160.154	107.453	215.342	17.2235	0.65467	147.934	111.481	189.536	34.6605	0.94518	1.09181	0.6952	0.14272	1.0806	0.74445	0.75756	1.05229
6145	T930	SWE	13.5533	55.9497	72	7.44923	6.10836	0.26388	0.02158	19.8484	-3.3	23.1484	14.2145	3.64771	15.344	0.02595	696	16.7633	8.75706	0.20216	209.709	125.864	199.35	160.154	107.453	215.342	17.2235	0.65467	147.934	111.481	189.536	34.6605	0.94518	1.09181	0.6952	0.14272	1.0806	0.74445	0.75756	1.05229
6148	T960	SWE	13.5508	55.9319	65	7.44923	6.10836	0.26388	0.02158	19.8484	-3.3	23.1484	14.2145	3.64771	15.344	0.02595	696	16.7633	8.75706	0.20216	209.709	125.864	199.35	160.154	107.453	215.342	17.2235	0.65467	147.934	111.481	189.536	34.6605	0.94518	1.09181	0.6952	0.14272	1.0806	0.74445	0.75756	1.05229
6149	T970	SWE	13.5481	55.9281	15	7.44923	6.10836	0.26388	0.02158	19.8484	-3.3	23.1484	14.2145	3.64771	15.344	0.02595	696	16.7633	8.75706	0.20216	209.709	125.864	199.35	160.154	107.453	215.342	17.2235	0.65467	147.934	111.481	189.536	34.6605	0.94518	1.09181	0.6952	0.14272	1.0806	0.74445	0.75756	1.05229
6150	T980	SWE	13.5319	55.9261	76	7.44923	6.10836	0.26388	0.02158	19.8484	-3.3	23.1484	14.2145	3.64771	15.344	0.02595	696	16.7633	8.75706	0.20216	209.709	125.864	199.35	160.154	107.453	215.342	17.2235	0.65467	147.934	111.481	189.536	34.6605	0.94518	1.09181	0.6952	0.14272	1.0806	0.74445	0.75756	1.05229
6151	T990	SWE	13.2244	55.6528	0	7.94846	6.00954	0.26402	0.02139	20.1613	-2.6	22.7613	14.6871	3.42523	15.7608	0.57523	647	15.4024	8.06543	0.1981	193.68	118.198	187.608	148.177	107.796	214.281	17.5003	0.65072	148.472	100.591	183.296	35.052	0.91551	1.07958	0.65283	0.16335	1.06869	0.69721	0.71542	1.04252
6154	TAA 04	SWE	17.7406	62.6422	0	3.23731	8.325	0.25934	0.02941	19.72	-12.3806	32.1006	11.1878	-0.92706	13.7444	-7.12192	684	17.7326	9.21176	0.22484	217.011	125.566	193.401	153.122	92.9419	209.626	5.68933	0.76203	116.585	97.5169	174.982	18.2112	0.9126	1.09481	0.56588	0.19245	1.07015	0.63787	0.64614	1.03983
6163	TAA 14	SWE	17.7356	62.6425	0	3.23731	8.325	0.25934	0.02941	19.72	-12.3806	32.1006	11.1878	-0.92706	13.7444	-7.12192	684	17.7326	9.21176	0.22484	217.011	125.566	193.401	153.122	92.9419	209.626	5.68933	0.76203	116.585	97.5169	174.982	18.2112	0.9126	1.09481	0.56588	0.19245	1.07015	0.63787	0.64614	1.03983
6169	TÅD 01	SWE	18.3447	62.8714	0	3.33663	8.26644	0.24926	0.03067	20.3935	-12.771	33.1645	12.4062	-1.06614	14.3281	-7.43011	642	17.0012	8.51917	0.23652	203.506	114.608	184.488	137.137	92.0049	208.53	4.96267	0.7706	126.47	96.6028	174.106	21.466	0.88841	1.08902	0.52768	0.21091	1.06326	0.59927	0.60641	1.02683
6172	TÅD 04	SWE	18.3436	62.8717	0	3.33663	8.26644	0.24926	0.03067	20.3935	-12.771	33.1645	12.4062	-1.06614	14.3281	-7.43011	642	17.0012	8.51917	0.23652	203.506	114.608	184.488	137.137	92.0049	208.53	4.96267	0.7706	126.47	96.6028	174.106	21.466	0.88841	1.08902	0.52768	0.21091	1.06326	0.59927	0.60641	1.02683
6177	TÄL 03	SWE	17.69	62.6322	0	3.23731	8.325	0.25934	0.02941	19.72	-12.3806	32.1006	11.1878	-0.92706	13.7444	-7.12192	684	17.7326	9.21176	0.22484	217.011	125.566	193.401	153.122	92.9419	209.626	5.68933	0.76203	116.585	97.5169	174.982	18.2112	0.9126	1.09481	0.56588	0.19245	1.07015	0.63787	0.64614	1.03983
6180	TÄL 07	SWE	17.6906	62.6322	0	3.23731	8.325	0.25934	0.02941	19.72	-12.3806	32.1006	11.1878	-0.92706	13.7444	-7.12192	684	17.7326	9.21176	0.22484	217.011	125.566	193.401	153.122	92.9419	209.626	5.68933	0.76203	116.585	97.5169	174.982	18.2112	0.9126	1.09481	0.56588	0.19245	1.07015	0.63787	0.64614	1.03983
6184	TBÖ 01	SWE	18.4522	62.8892	55	3.33663	8.26644	0.24926	0.03067	20.3935	-12.771	33.1645	12.4062	-1.06614	14.3281	-7.43011	642	17.0012	8.51917	0.23652	203.506	114.608	184.488	137.137	92.0049	208.53	4.96267	0.7706	126.47	96.6028	174.106	21.466	0.88841	1.08902	0.52768	0.21091	1.06326	0.59927	0.60641	1.02683
6188	TDr-1	SWE	14.1386	55.7683	55	7.47009	5.73438	0.25515	0.02133	19.6742	-2.8	22.4742	14.71	2.81048	15.3239	0.15364	623	15.6632	8.06575	0.19382	188.1	113.464	182.932	141.099	108.951	219.385	17.4352	0.6577	160.03	101.362	186.12	34.9147	0.91655	1.06705	0.66735	0.15387	1.0618	0.7127	0.72363	1.03854
6189	TDr-2	SWE	14.1383	55.7686	55	7.47009	5.73438	0.25515	0.02133	19.6742	-2.8	22.4742	14.71	2.81048	15.3239	0.15364	623	15.6632	8.06575	0.19382	188.1	113.464	182.932	141.099	108.951	219.385	17.4352	0.6577	160.03	101.362	186.12	34.9147	0.91655	1.06705	0.66735	0.15387	1.0618	0.7127	0.72363	1.03854
6191	TDr-4	SWE	14.1375	55.7689	55	7.47009	5.73438	0.25515	0.02133	19.6742	-2.8	22.4742	14.71	2.81048	15.3239	0.15364	623	15.6632	8.06575	0.19382	188.1	113.464	182.932	141.099	108.951	219.385	17.4352	0.6577	160.03	101.362	186.12	34.9147	0.91655	1.06705	0.66735	0.15387	1.0618	0.7127	0.72363	1.03854
6194	TDr-8	SWE	14.1342	55.7706	55	7.47009	5.73438	0.25515	0.02133	19.6742	-2.8	22.4742	14.71	2.81048	15.3239	0.15364	623	15.6632	8.06575	0.19382	188.1	113.464	182.932	141.099	108.951	219.385	17.4352	0.6577	160.03	101.362	186.12	34.9147	0.91655	1.06705	0.66735	0.15387	1.0618	0.7127	0.72363	1.03854
6195	TDr-9	SWE	14.1342	55.7708	93	7.47009	5.73438	0.25515	0.02133	19.6742	-2.8	22.4742	14.71	2.81048	15.3239	0.15364	623	15.6632	8.06575	0.19382	188.1	113.464	182.932	141.099	108.951	219.385	17.4352	0.6577	160.03	101.362	186.12	34.9147	0.91655	1.06705	0.66735	0.15387	1.0618	0.7127	0.72363	1.03854
6201	TDr-16	SWE	14.1211	55.7719	99	7.47009	5.73438	0.25515	0.02133	19.6742	-2.8	22.4742	14.71	2.81048	15.3239	0.15364	623	15.6632	8.06575	0.19382	188.1	113.464	182.932	141.099	108.951	219.385	17.4352	0.6577	160.03	101.362	186.12	34.9147	0.91655	1.06705	0.66735	0.15387	1.0618	0.7127	0.72363	1.03854
6202	TDr-17	SWE	14.1206	55.7717	93	7.47009	5.73438	0.25515	0.02133	19.6742	-2.8	22.4742	14.71	2.81048	15.3239	0.15364	623	15.6632	8.06575	0.19382	188.1	113.464	182.932	141.099	108.951	219.385	17.4352	0.6577	160.03	101.362	186.12	34.9147	0.91655	1.06705	0.66735	0.15387	1.0618	0.7127	0.72363	1.03854
6203	TDr-18	SWE	14.1208	55.7714	0	7.47009	5.73438	0.25515	0.02133	19.6742	-2.8	22.4742	14.71	2.81048	15.3239	0.15364	623	15.6632	8.06575	0.19382	188.1	113.464	182.932	141.099	108.951	219.385	17.4352	0.6577	160.03	101.362	186.12	34.9147	0.91655	1.06705	0.66735	0.15387	1.0618	0.7127	0.72363	1.03854
6209	TEDEN 02	SWE	18.1842	62.8836	0	3.3363	8.2826	0.25045	0.03055	20.3	-12.771	33.071	12.3532	-1.04021	14.2633	-7.40816	651	17.0097	8.74994	0.23073	205.21	117.608	186.549	144.869	92.3721	209.205	5.212	0.76832	126.875	96.9247	174.536	17.6669	0.8938	1.09179	0.53753	0.20614	1.06487	0.60934	0.61547	1.03324
6210	TEDEN 03	SWE	18.1836	62.8839	0	3.3363	8.2826	0.25045	0.03055	20.3	-12.771	33.071	12.3532	-1.04021	14.2633	-7.40816	651	17.0097	8.74994	0.23073	205.21	117.608	186.549	144.869	92.3721	209.205	5.212	0.76832	126.875	96.9247	174.536	17.6669	0.8938	1.09179	0.53753	0.20614	1.06487	0.60934	0.61547	1.03324
6214	TFÄ 04	SWE	18.3281	63.0175	0	2.72822	8.39923	0.25101	0.03087	19.9	-13.5613	33.4613	11.7782	-2.78494	13.7397	-8.11313	649	17.2161	8.51891	0.2293	206.135	116.199	191.792	142.117	91.4206	207.002	4.74133	0.77132	125.693	84.8509	172.977	17.2093	0.90011	1.08721	0.56251	0.19263	1.06118	0.63209	0.63971	1.03093
6216	TFÄ 06	SWE	18.3283	63.0167	0	2.72822	8.39923	0.25101	0.03087	19.9	-13.5613	33.4613	11.7782	-2.78494	13.7397	-8.11313	649	17.2161	8.51891	0.2293	206.135	116.199	191.792	142.117	91.4206	207.002	4.74133	0.77132	125.693	84.8509	172.977	17.2093	0.90011	1.08721	0.56251	0.19263	1.06118	0.63209	0.63971	1.03093
6217	TFÄ 07	SWE	18.3283	63.0169	0	2.72822	8.39923	0.25101	0.03087	19.9	-13.5613	33.4613	11.7782	-2.78494	13.7397	-8.11313	649	17.2161	8.51891	0.2293	206.135	116.199	191.792	142.117	91.4206	207.002	4.74133	0.77132	125.693	84.8509	172.977	17.2093	0.90011	1.08721	0.56251	0.19263	1.06118	0.63209	0.63971	1.03093
6218	TFÄ 08	SWE	18.3283	63.0172	0	2.72822	8.39923	0.25101	0.03087	19.9	-13.5613	33.4613	11.7782	-2.78494	13.7397	-8.11313	649	17.2161	8.51891	0.2293	206.135	116.199	191.792	142.117	91.4206	207.002	4.74133	0.77132	125.693	84.8509	172.977	17.2093	0.90011	1.08721	0.56251	0.19263	1.06118	0.63209	0.63971	1.03093
6220	TGR 01	SWE	18.1896	62.806	0	NA	NA	NA	NA	NA	NA	NA	NA	NA	NA	NA	NA	NA	NA	NA	NA	NA	NA	NA	NA	NA	NA	NA	NA	NA	NA	NA	NA	NA	NA	NA	NA	NA	NA	NA
6221	TGR 02	SWE	18.1896	62.806	0	NA	NA	NA	NA	NA	NA	NA	NA	NA	NA	NA	NA	NA	NA	NA	NA	NA	NA	NA	NA	NA	NA	NA	NA	NA	NA	NA	NA	NA	NA	NA	NA	NA	NA	NA
6231	TNY 04	SWE	18.2844	62.96	0	3.3363	8.2826	0.25045	0.03055	20.3	-12.771	33.071	12.3532	-1.04021	14.2633	-7.40816	651	17.0097	8.74994	0.23073	205.21	117.608	186.549	144.869	92.3721	209.205	5.212	0.76832	126.875	96.9247	174.536	17.6669	0.8938	1.09179	0.53753	0.20614	1.06487	0.60934	0.61547	1.03324
6235	TOM 01	SWE	18.3589	62.9611	0	3.33663	8.26644	0.24926	0.03067	20.3935	-12.771	33.1645	12.4062	-1.06614	14.3281	-7.43011	642	17.0012	8.51917	0.23652	203.506	114.608	184.488	137.137	92.0049	208.53	4.96267	0.7706	126.47	96.6028	174.106	21.466	0.88841	1.08902	0.52768	0.21091	1.06326	0.59927	0.60641	1.02683
6237	TOM 03	SWE	18.35	62.9619	0	3.33663	8.26644	0.24926	0.03067	20.3935	-12.771	33.1645	12.4062	-1.06614	14.3281	-7.43011	642	17.0012	8.51917	0.23652	203.506	114.608	184.488	137.137	92.0049	208.53	4.96267	0.7706	126.47	96.6028	174.106	21.466	0.88841	1.08902	0.52768	0.21091	1.06326	0.59927	0.60641	1.02683
6240	TOM 06	SWE	18.35	62.9622	0	3.33663	8.26644	0.24926	0.03067	20.3935	-12.771	33.1645	12.4062	-1.06614	14.3281	-7.43011	642	17.0012	8.51917	0.23652	203.506	114.608	184.488	137.137	92.0049	208.53	4.96267	0.7706	126.47	96.6028	174.106	21.466	0.88841	1.08902	0.52768	0.21091	1.06326	0.59927	0.60641	1.02683
6241	TOM 07	SWE	18.3608	62.9614	51	3.33663	8.26644	0.24926	0.03067	20.3935	-12.771	33.1645	12.4062	-1.06614	14.3281	-7.43011	642	17.0012	8.51917	0.23652	203.506	114.608	184.488	137.137	92.0049	208.53	4.96267	0.7706	126.47	96.6028	174.106	21.466	0.88841	1.08902	0.52768	0.21091	1.06326	0.59927	0.60641	1.02683
6242	Tomegap-2	SWE	13.2	55.7	108	7.85273	6.1005	0.26468	0.02146	20.1484	-2.9	23.0484	14.5729	3.3199	15.6845	0.44768	665	15.8985	8.06445	0.2079	201.317	119.174	191.155	150.165	107.934	214.355	17.6452	0.64824	148.59	100.713	189.576	35.3692	0.92563	1.08437	0.66554	0.15658	1.07313	0.71173	0.72274	1.04358
6243	Tottarp-2	SWE	13.9004	56.2737	0	7.30776	5.99219	0.26112	0.02154	19.7484	-3.2	22.9484	14.5418	2.69879	15.222	-0.0904	666	16.6151	8.75732	0.19506	201.015	121.295	195.279	152.428	107.897	217.126	17.1952	0.65707	158.466	100.448	184.218	34.6238	0.93524	1.07965	0.68465	0.14483	1.07196	0.73589	0.75382	1.04696
6244	TRÄ 01	SWE	18.4728	62.9169	1	3.33663	8.26644	0.24926	0.03067	20.3935	-12.771	33.1645	12.4062	-1.06614	14.3281	-7.43011	642	17.0012	8.51917	0.23652	203.506	114.608	184.488	137.137	92.0049	208.53	4.96267	0.7706	126.47	96.6028	174.106	21.466	0.88841	1.08902	0.52768	0.21091	1.06326	0.59927	0.60641	1.02683
6255	TV-7	SWE	14.334	55.5796	1	NA	NA	NA	NA	NA	NA	NA	NA	NA	NA	NA	NA	NA	NA	NA	NA	NA	NA	NA	NA	NA	NA	NA	NA	NA	NA	NA	NA	NA	NA	NA	NA	NA	NA	NA
6258	TV-10	SWE	14.3336	55.5796	1	NA	NA	NA	NA	NA	NA	NA	NA	NA	NA	NA	NA	NA	NA	NA	NA	NA	NA	NA	NA	NA	NA	NA	NA	NA	NA	NA	NA	NA	NA	NA	NA	NA	NA	NA
6268	TV-22	SWE	14.3336	55.5796	1	NA	NA	NA	NA	NA	NA	NA	NA	NA	NA	NA	NA	NA	NA	NA	NA	NA	NA	NA	NA	NA	NA	NA	NA	NA	NA	NA	NA	NA	NA	NA	NA	NA	NA	NA
6276	TV-30	SWE	14.3336	55.5796	1	NA	NA	NA	NA	NA	NA	NA	NA	NA	NA	NA	NA	NA	NA	NA	NA	NA	NA	NA	NA	NA	NA	NA	NA	NA	NA	NA	NA	NA	NA	NA	NA	NA	NA	NA
6284	TV-38	SWE	14.3336	55.5796	32	NA	NA	NA	NA	NA	NA	NA	NA	NA	NA	NA	NA	NA	NA	NA	NA	NA	NA	NA	NA	NA	NA	NA	NA	NA	NA	NA	NA	NA	NA	NA	NA	NA	NA	NA
6396	UduI 4-9	CZE	16.6314	49.2771	440	8.46251	8.93176	0.30895	0.0251	23.7742	-5.13548	28.9097	16.8459	0.06427	17.1436	-0.85783	548	18.0529	5.74815	0.40402	219.293	79.2392	213.849	84.3176	112.943	204.418	25.4167	0.57835	195.981	55.0516	189.905	36.1498	0.66714	0.79612	0.5698	0.1137	0.77813	0.58416	0.62394	0.77813
6897	Ag-0	FRA	1.3	45	314	12.2217	10.6277	0.41457	0.01878	26.2742	0.63871	25.6355	6.31772	19.1059	19.1059	5.30584	882	20.8251	13.1041	0.10241	246.02	202.4	202.4	239.063	129.674	229.624	39.9123	0.4979	49.1391	206.197	206.197	52.1323	0.85461	1.12197	0.46185	0.25454	1.095	0.54038	0.54607	1.08941
6898	An-1	BEL	4.4	51.2167	12	10.1567	7.39408	0.3358	0.01885	21.9871	-0.03226	22.0194	8.06946	6.77824	16.8626	3.34333	780	17.6077	11.3043	0.10227	215.891	169.689	198.111	190.251	111.777	206.156	24.8119	0.56831	52.2409	107.523	178.995	40.4404	0.91915	1.08713	0.67341	0.16934	1.08233	0.70001	0.70001	1.06598
6900	Bil-5	SWE	18.484	63.324	0	2.84559	8.46558	0.24941	0.03123	20.2	-13.7419	33.9419	12.6529	-2.66088	13.9804	-8.14182	626	16.7475	8.28834	0.23248	199.975	111.014	187.425	137.126	91.0835	206.456	4.5	0.77381	136.017	84.5622	172.627	16.9736	0.88376	1.07981	0.53837	0.20478	1.05408	0.60668	0.6144	1.02662
6903	Bor-4	CZE	16.2326	49.4013	520	7.34011	8.57159	0.30694	0.02438	22.1613	-5.76452	27.9258	15.4961	-1.19684	15.7997	-1.61139	623	19.9141	6.89865	0.3895	246.479	94.0998	241.954	96.2422	112.936	202.872	26.1827	0.57155	194.828	49.7509	188.899	40.2143	0.81758	0.93057	0.72514	0.08031	0.91226	0.744	0.79052	0.91237
6904	Br-0	CZE	16.6166	49.2	212	8.46251	8.93176	0.30895	0.0251	23.7742	-5.13548	28.9097	16.8459	0.06427	17.1436	-0.85783	548	18.0529	5.74815	0.40402	219.293	79.2392	213.849	84.3176	112.943	204.418	25.4167	0.57835	195.981	55.0516	189.905	36.1498	0.66714	0.79612	0.5698	0.1137	0.77813	0.58416	0.62394	0.77813
6907	CIBC-17	UK	-0.6383	51.4083	73	10.124	7.90278	0.34938	0.01799	22.5968	-0.02258	22.6194	5.764	6.45459	16.7023	3.71645	671	15.2071	9.22574	0.12492	194.889	146.57	156.376	169.634	101.182	188.522	21.3245	0.59399	32.5607	86.3616	171.004	33.8019	0.86289	1.07746	0.50728	0.2326	1.06803	0.56867	0.57487	1.05047
6909	Col-0	USA	-92.3	38.3	192	12.9964	13.2004	0.33534	0.03132	32.0968	-7.26774	39.3645	19.2255	0.98168	24.0379	0.98168	1021	28.5321	9.66924	0.24282	323.202	164.971	279.07	164.971	145.595	223.2	67.0667	0.36794	199.046	82.8601	207.614	82.8601	0.8619	1.04366	0.51522	0.20271	1.0066	0.5896	0.60052	0.98276
6911	Cvi-0	CPV	-23.6167	15.1111	265	22.118	7.00511	0.6322	0.00478	27.3806	16.3	11.0806	23.9156	21.4943	23.9206	20.3347	367	33.3386	0	1.42534	298.62	0	297.543	7.4774	252.179	294.384	217.27	0.09101	241.699	285.28	242.452	246.504	0.41871	1.14671	0.08484	0.82611	0.95571	0.10418	0.85297	0.24603
6913	Eden-2	SWE	18.177	62.877	29	3.3363	8.2826	0.25045	0.03055	20.3	-12.771	33.071	12.3532	-1.04021	14.2633	-7.40816	651	17.0097	8.74994	0.23073	205.21	117.608	186.549	144.869	92.3721	209.205	5.212	0.76832	126.875	96.9247	174.536	17.6669	0.8938	1.09179	0.53753	0.20614	1.06487	0.60934	0.61547	1.03324
6917	Fäb-2	SWE	18.3174	63.0165	0	2.72822	8.39923	0.25101	0.03087	19.9	-13.5613	33.4613	11.7782	-2.78494	13.7397	-8.11313	649	17.2161	8.51891	0.2293	206.135	116.199	191.792	142.117	91.4206	207.002	4.74133	0.77132	125.693	84.8509	172.977	17.2093	0.90011	1.08721	0.56251	0.19263	1.06118	0.63209	0.63971	1.03093
6919	Ga-0	GER	8	50.3	348	8.53681	7.8947	0.32143	0.02148	22.0097	-2.55161	24.5613	16.0686	4.37085	16.166	0.80034	699	15.6753	10.3734	0.12489	200.968	143.618	200.403	167.161	105.691	192.815	21.79	0.59223	182.386	91.6989	178.94	35.9824	0.86569	1.07893	0.62892	0.1885	1.06066	0.65631	0.65942	1.04998
6920	Got-22	GER	9.9355	51.5338	157	8.35069	8.45398	0.34106	0.0213	21.5871	-3.2	24.7871	15.5528	2.534	15.8579	0.55972	695	18.7634	9.67524	0.2	226.667	136.969	223.605	150.293	101.398	189.54	18.4953	0.61155	179.91	69.324	173.494	32.6678	0.8797	1.06631	0.71319	0.14684	1.04402	0.7228	0.73936	1.03907
6922	Gu-0	GER	8	50.3	348	8.53681	7.8947	0.32143	0.02148	22.0097	-2.55161	24.5613	16.0686	4.37085	16.166	0.80034	699	15.6753	10.3734	0.12489	200.968	143.618	200.403	167.161	105.691	192.815	21.79	0.59223	182.386	91.6989	178.94	35.9824	0.86569	1.07893	0.62892	0.1885	1.06066	0.65631	0.65942	1.04998
6923	HR-10	UK	-0.6383	51.4083	73	10.124	7.90278	0.34938	0.01799	22.5968	-0.02258	22.6194	5.764	6.45459	16.7023	3.71645	671	15.2071	9.22574	0.12492	194.889	146.57	156.376	169.634	101.182	188.522	21.3245	0.59399	32.5607	86.3616	171.004	33.8019	0.86289	1.07746	0.50728	0.2326	1.06803	0.56867	0.57487	1.05047
6924	HR-5	UK	-0.6383	51.4083	73	10.124	7.90278	0.34938	0.01799	22.5968	-0.02258	22.6194	5.764	6.45459	16.7023	3.71645	671	15.2071	9.22574	0.12492	194.889	146.57	156.376	169.634	101.182	188.522	21.3245	0.59399	32.5607	86.3616	171.004	33.8019	0.86289	1.07746	0.50728	0.2326	1.06803	0.56867	0.57487	1.05047
6926	Kin-0	USA	-85.37	44.46	311	6.25244	11.8011	0.29967	0.03379	26.4806	-12.9	39.3806	14.5742	-5.69795	17.8843	-6.27453	813	24.0994	7.82525	0.25616	266.787	133.742	242.36	135.961	124.716	212.53	38.9787	0.49108	146.106	73.2543	197.427	61.7458	0.89146	1.06304	0.54215	0.19578	1.04867	0.62031	0.62117	1.00941
6929	Kondara	TJK	68.49	38.48	918	13.4917	12.8533	0.35224	0.02814	33.3452	-3.14516	36.4904	10.5322	23.3876	23.7621	3.01614	549	26.276	0.015	0.77605	276.829	5.64975	11.8606	204.127	163.213	261.9	69.9565	0.41707	152.12	241.482	249.797	82.8062	0.54255	1.11186	0.06722	0.71033	1.0495	0.08993	0.13229	0.89507
6931	Kz-9	KAZ	73.1	49.5	635	3.00547	11.3292	0.24254	0.04596	27.01	-19.7	46.71	16.7755	-11.6443	18.5865	-13.4432	296	8.63422	3.68552	0.253	100.803	52.9979	94.859	56.4428	129.94	232.429	37.7167	0.53308	219.889	77.1003	216.116	53.7965	0.42898	0.55354	0.30441	0.2239	0.5459	0.30883	0.31721	0.54312
6932	Ler-1	GER	10.8719	47.984	614	7.71873	8.36569	0.32244	0.02249	21.4226	-4.52258	25.9452	15.2638	-0.04882	15.6713	-0.42472	1002	29.2301	12.6587	0.31737	368.594	173.532	357.413	175.523	118.593	204.715	35.8793	0.50044	193.7	60.4292	185.939	50.8957	1.04789	1.07333	1.02286	0.01426	1.06258	1.03538	1.05656	1.04976
6933	LL-0	ESP	2.49	41.59	371	15.2429	6.96218	0.31683	0.01803	27.0613	5.0871	21.9742	17.6323	21.4279	22.2364	8.96166	714	21.2199	8.23425	0.22556	233.389	146.84	160.813	151.549	147.77	248.123	61.166	0.42133	130.992	230.085	216.193	78.6243	0.83932	1.06369	0.40275	0.25675	1.03325	0.50385	0.50657	1.00227
6938	Ms-0	RUS	37.6322	55.7522	141	5.02322	7.66718	0.21731	0.03441	23.07	-12.2129	35.2829	16.8773	-4.00807	16.939	-7.43363	678	20.2297	7.59475	0.28649	237.829	110.558	236.508	128.182	104.326	223.39	10.5333	0.72945	194.764	64.4554	200.695	25.1283	0.88678	1.06001	0.62957	0.17337	1.05017	0.67096	0.68283	1.02638
6940	Mz-0	GER	8.3	50.3	339	8.45785	7.90326	0.31943	0.02162	22.0097	-2.73226	24.742	16.0479	4.31303	16.1454	0.67167	713	15.8615	10.6041	0.11939	203.15	147.71	202.473	170.419	105.796	192.9	21.7333	0.5914	182.425	91.8437	179.008	36.0441	0.87457	1.08191	0.63385	0.1841	1.0639	0.66446	0.66797	1.05292
6943	NFA-10	UK	-0.6383	51.4083	73	10.124	7.90278	0.34938	0.01799	22.5968	-0.02258	22.6194	5.764	6.45459	16.7023	3.71645	671	15.2071	9.22574	0.12492	194.889	146.57	156.376	169.634	101.182	188.522	21.3245	0.59399	32.5607	86.3616	171.004	33.8019	0.86289	1.07746	0.50728	0.2326	1.06803	0.56867	0.57487	1.05047
6944	NFA-8	UK	-0.6383	51.4083	73	10.124	7.90278	0.34938	0.01799	22.5968	-0.02258	22.6194	5.764	6.45459	16.7023	3.71645	671	15.2071	9.22574	0.12492	194.889	146.57	156.376	169.634	101.182	188.522	21.3245	0.59399	32.5607	86.3616	171.004	33.8019	0.86289	1.07746	0.50728	0.2326	1.06803	0.56867	0.57487	1.05047
6945	Nok-3	NED	4.45	52.24	2	9.51891	6.0829	0.29889	0.0181	20.5613	0.20968	20.3516	12.1211	6.08103	16.1161	3.30039	782	19.8521	10.2953	0.20212	242.319	146.554	218.577	179.557	103.497	195.311	20.366	0.60256	83.3165	109.589	162.755	38.4834	0.98705	1.10096	0.781	0.10835	1.09562	0.82322	0.85771	1.05995
6951	Pu2-23	CZE	16.36	49.42	482	7.49891	8.62247	0.30653	0.02451	22.3742	-5.75484	28.129	15.6739	-0.71253	15.9849	-1.53881	607	19.6551	6.43797	0.39819	241.813	89.3194	236.999	92.1514	112.529	202.798	25.6767	0.57494	194.662	55.262	188.679	39.6839	0.7867	0.90492	0.69561	0.08553	0.88495	0.71329	0.75888	0.8841
6956	Pu2-7	CZE	16.36	49.42	482	7.49891	8.62247	0.30653	0.02451	22.3742	-5.75484	28.129	15.6739	-0.71253	15.9849	-1.53881	607	19.6551	6.43797	0.39819	241.813	89.3194	236.999	92.1514	112.529	202.798	25.6767	0.57494	194.662	55.262	188.679	39.6839	0.7867	0.90492	0.69561	0.08553	0.88495	0.71329	0.75888	0.8841
6957	Pu2-8	CZE	16.36	49.42	482	7.49891	8.62247	0.30653	0.02451	22.3742	-5.75484	28.129	15.6739	-0.71253	15.9849	-1.53881	607	19.6551	6.43797	0.39819	241.813	89.3194	236.999	92.1514	112.529	202.798	25.6767	0.57494	194.662	55.262	188.679	39.6839	0.7867	0.90492	0.69561	0.08553	0.88495	0.71329	0.75888	0.8841
6958	Ra-0	FRA	3.3	46	329	10.6378	10.3508	0.39289	0.02005	25.0742	-1.27097	26.3452	16.6035	5.49529	17.9797	3.37261	708	19.6908	9.43705	0.23115	221.852	129.375	214.431	138.781	124.624	227.198	35.0281	0.52861	208.22	88.658	203.169	46.4501	0.80658	1.03072	0.51512	0.19619	1.00953	0.59262	0.60419	1.00953
6959	Rennes-1	FRA	-1.41	48.5	47	11.3201	7.66649	0.38525	0.01574	22.3	2.4	19.9	7.72344	10.6945	17.1598	5.71164	740	19.6086	10.9577	0.18264	233.558	154.743	164.37	206.718	118.779	211.167	30.1594	0.54921	43.1138	152.679	185.283	45.2376	0.87817	1.1086	0.53925	0.22444	1.09587	0.59733	0.59733	1.07622
6960	Rennes-11	FRA	-1.41	48.5	47	11.3201	7.66649	0.38525	0.01574	22.3	2.4	19.9	7.72344	10.6945	17.1598	5.71164	740	19.6086	10.9577	0.18264	233.558	154.743	164.37	206.718	118.779	211.167	30.1594	0.54921	43.1138	152.679	185.283	45.2376	0.87817	1.1086	0.53925	0.22444	1.09587	0.59733	0.59733	1.07622
6963	Sorbo	TJK	68.48	38.35	651	13.4917	12.8533	0.35224	0.02814	33.3452	-3.14516	36.4904	10.5322	23.3876	23.7621	3.01614	549	26.276	0.015	0.77605	276.829	5.64975	11.8606	204.127	163.213	261.9	69.9565	0.41707	152.12	241.482	249.797	82.8062	0.54255	1.11186	0.06722	0.71033	1.0495	0.08993	0.13229	0.89507
6966	Sq-1	UK	-0.6383	51.4083	73	10.124	7.90278	0.34938	0.01799	22.5968	-0.02258	22.6194	5.764	6.45459	16.7023	3.71645	671	15.2071	9.22574	0.12492	194.889	146.57	156.376	169.634	101.182	188.522	21.3245	0.59399	32.5607	86.3616	171.004	33.8019	0.86289	1.07746	0.50728	0.2326	1.06803	0.56867	0.57487	1.05047
6967	Sq-8	UK	-0.6383	51.4083	73	10.124	7.90278	0.34938	0.01799	22.5968	-0.02258	22.6194	5.764	6.45459	16.7023	3.71645	671	15.2071	9.22574	0.12492	194.889	146.57	156.376	169.634	101.182	188.522	21.3245	0.59399	32.5607	86.3616	171.004	33.8019	0.86289	1.07746	0.50728	0.2326	1.06803	0.56867	0.57487	1.05047
6968	Tamm-2	FIN	23.5	60	0	5.15766	7.27297	0.24059	0.02784	21.13	-9.1	30.23	13.2864	-1.36991	15.2394	-4.58057	609	16.9613	6.67319	0.30743	208.656	94.6309	192.618	114.761	95.6656	214.467	7.62067	0.74556	129.741	78.8078	178.107	25.6091	0.86795	1.07579	0.51224	0.21449	1.05956	0.58924	0.61989	1.00633
6969	Tamm-27	FIN	23.5	60	0	5.15766	7.27297	0.24059	0.02784	21.13	-9.1	30.23	13.2864	-1.36991	15.2394	-4.58057	609	16.9613	6.67319	0.30743	208.656	94.6309	192.618	114.761	95.6656	214.467	7.62067	0.74556	129.741	78.8078	178.107	25.6091	0.86795	1.07579	0.51224	0.21449	1.05956	0.58924	0.61989	1.00633
6971	Ts-5	ESP	2.93056	41.7194	10	15.2304	7.02014	0.31784	0.01797	26.9742	4.8871	22.0871	16.8004	21.3894	22.1859	8.94778	716	23.8968	7.06183	0.26996	240.396	132.562	146.424	158.88	146.057	246.776	59.7527	0.42024	120.283	227.339	213.771	77.9333	0.83437	1.0914	0.37473	0.28029	1.04398	0.47377	0.47514	1.01035
6973	Ull2-3	SWE	13.9707	56.0648	12	7.51638	6.19209	0.26535	0.02168	20.1355	-3.2	23.3355	14.7594	2.92913	15.4603	0.03771	663	16.6141	8.52633	0.20128	201.003	119.302	195.26	151.095	107.231	216.195	16.8752	0.65852	157.542	99.8532	183.217	34.2912	0.92394	1.08031	0.65944	0.1575	1.07205	0.71089	0.7306	1.04565
6974	Ull2-5	SWE	13.9707	56.0648	0	7.51638	6.19209	0.26535	0.02168	20.1355	-3.2	23.3355	14.7594	2.92913	15.4603	0.03771	663	16.6141	8.52633	0.20128	201.003	119.302	195.26	151.095	107.231	216.195	16.8752	0.65852	157.542	99.8532	183.217	34.2912	0.92394	1.08031	0.65944	0.1575	1.07205	0.71089	0.7306	1.04565
6975	Uod-1	AUT	14.45	48.3	389	8.99144	10.2185	0.33851	0.02518	25.0968	-5.09032	30.1871	17.6339	0.59554	17.8904	-0.24616	853	26.6351	10.352	0.32763	321.19	150.627	314.098	153.163	120.275	206.691	35.2653	0.50835	197.37	67.012	192.239	51.1365	0.92671	1.04679	0.80313	0.08676	1.03189	0.82746	0.86927	1.0282
6976	Uod-7	AUT	14.45	48.3	389	8.99144	10.2185	0.33851	0.02518	25.0968	-5.09032	30.1871	17.6339	0.59554	17.8904	-0.24616	853	26.6351	10.352	0.32763	321.19	150.627	314.098	153.163	120.275	206.691	35.2653	0.50835	197.37	67.012	192.239	51.1365	0.92671	1.04679	0.80313	0.08676	1.03189	0.82746	0.86927	1.0282
6979	Wei-0	SUI	8.26	47.25	624	8.47406	7.68534	0.30873	0.02153	22.071	-2.82258	24.8936	16.0075	1.06973	16.1711	0.71524	1150	32.3195	16.2377	0.25543	397.363	217.788	390.065	220.07	111.181	197.8	30.6452	0.52336	183.842	54.7097	178.363	45.1353	1.07975	1.11685	1.0499	0.01561	1.09419	1.07028	1.08385	1.08554
6981	Ws-2	RUS	30	52.3	131	6.81439	8.61437	0.25341	0.03168	24.1	-9.89355	33.9935	17.6201	-2.82167	17.6201	-4.86582	622	19.9983	6.90389	0.32948	234.006	102.206	234.006	110.924	114.893	226.324	17.8207	0.64982	208.708	65.4039	208.708	34.0336	0.80872	1.02646	0.61165	0.18304	1.00235	0.64847	0.65012	1.00061
6982	Wt-5	GER	9.3	52.3	110	8.45713	7.85703	0.33085	0.02063	21.3742	-2.37419	23.7484	15.6548	3.45902	15.7693	1.05003	783	18.8326	11.756	0.13939	234.217	163.89	231.138	183.799	100.648	189.71	17.7333	0.6279	178.086	76.2442	168.938	31.1415	0.9473	1.09614	0.78818	0.11803	1.07789	0.799	0.799	1.06871
6984	Zdr-1	CZE	16.2544	49.3853	498	7.34011	8.57159	0.30694	0.02438	22.1613	-5.76452	27.9258	15.4961	-1.19684	15.7997	-1.61139	623	19.9141	6.89865	0.3895	246.479	94.0998	241.954	96.2422	112.936	202.872	26.1827	0.57155	194.828	49.7509	188.899	40.2143	0.81758	0.93057	0.72514	0.08031	0.91226	0.744	0.79052	0.91237
6987	Ak-1	GER	7.62551	48.0683	223	10.2833	8.55591	0.33354	0.02197	24.7097	-0.94193	25.6516	17.8519	2.80081	18.2088	2.31158	675	19.6937	8.28114	0.27642	232.663	117.246	224.872	120.972	111.971	205.736	26.9642	0.56363	193.019	50.5508	184.597	37.7859	0.82899	1.02297	0.61206	0.16364	1.00863	0.65843	0.6748	1.00863
6989	Alst-1	UK	-2.4333	54.8	354	6.16133	7.08404	0.36473	0.01585	16.9226	-2.5	19.4226	1.74859	8.80068	11.9526	0.67832	1196	29.8964	17.5557	0.18049	373.904	231.808	268.896	343.109	85.9329	169.915	14.6148	0.63791	20.4701	151.225	142.455	25.6567	1.12268	1.23139	1.01362	0.06433	1.21659	1.0276	1.05202	1.19291
6990	Amel-1	NED	5.73	53.448	0	NA	NA	NA	NA	NA	NA	NA	NA	NA	NA	NA	NA	NA	NA	NA	NA	NA	NA	NA	NA	NA	NA	NA	NA	NA	NA	NA	NA	NA	NA	NA	NA	NA	NA	NA
6992	Ang-0	BEL	5.3	50.3	214	9.06115	7.8698	0.34385	0.01955	21.5742	-1.3129	22.8871	3.56185	5.88876	16.0651	2.07449	922	20.0632	14.8484	0.08246	247.268	203.837	242.614	233.49	110.8	198.548	22.8065	0.56744	34.3759	108.095	178.049	35.9379	1.00544	1.12417	0.83688	0.09587	1.11317	0.86485	0.86485	1.10188
7000	Aa-0	GER	9.57073	50.9167	303	7.91744	8.20375	0.32542	0.02188	21.4484	-3.76129	25.2097	15.2641	2.09609	15.5855	-0.07602	749	19.242	10.5983	0.16593	230.454	147.079	226.827	162.933	103.13	188.831	20.328	0.58974	179.746	72.4989	173.819	35.0803	0.92055	1.07925	0.73081	0.13269	1.06282	0.75297	0.77204	1.04872
7002	Baa-1	NED	6.1	51.3333	19	10.0294	7.73713	0.34118	0.01946	22.3871	-0.29032	22.6774	16.8444	5.934	16.9995	2.98986	777	17.5213	11.5272	0.11197	221.82	164.262	219.21	182.283	98.3064	178.325	19.7393	0.59186	167.945	85.4843	159.754	33.247	0.92518	1.08889	0.72591	0.14372	1.0757	0.74589	0.74589	1.06166
7013	Bd-0	GER	13.287	52.4584	57	9.18609	8.23145	0.30374	0.02391	23.8484	-3.25161	27.1	17.3566	2.76005	17.6464	0.44642	572	15.7817	8.06172	0.19534	183.105	113.518	180.638	126.148	105.755	203.744	18.356	0.63288	191.149	69.7904	183.768	31.8987	0.7461	1.04013	0.48733	0.26254	1.00969	0.5187	0.5289	1.00752
7028	Bch-1	GER	9.3166	49.5166	346	9.03504	8.7036	0.33154	0.02256	23.2097	-3.04194	26.2516	16.6752	3.20478	16.9817	0.78085	753	19.6958	11.2898	0.16241	233.699	155.942	230.652	166.558	112.467	200.15	26.5433	0.55595	191.544	80.7923	186.316	42.1116	0.88049	1.07414	0.66117	0.16566	1.05508	0.69122	0.71032	1.04862
7062	Ca-0	GER	8.26607	50.2981	201	8.45785	7.90326	0.31943	0.02162	22.0097	-2.73226	24.742	16.0479	4.31303	16.1454	0.67167	713	15.8615	10.6041	0.11939	203.15	147.71	202.473	170.419	105.796	192.9	21.7333	0.5914	182.425	91.8437	179.008	36.0441	0.87457	1.08191	0.63385	0.1841	1.0639	0.66446	0.66797	1.05292
7071	Chat-1	FRA	1.33867	48.0717	140	10.6937	8.82019	0.36875	0.01914	24.0484	0.12903	23.9194	5.31792	6.96104	17.6843	3.76576	639	14.3041	10.8434	0.07534	175.172	147.439	151.681	166.584	118.134	210.48	30.9519	0.53545	41.5323	103.607	189.935	42.8666	0.79514	1.06173	0.46546	0.27758	1.0526	0.49737	0.50252	1.05041
7081	Co	POR	-8.42639	40.2077	102	15.6456	9.97945	0.44019	0.01454	28.329	5.65806	22.6709	10.4025	21.1335	21.1335	10.3251	983	31.8272	2.37584	0.51772	394.71	67.0777	67.0777	392.66	126.811	216.372	51.2847	0.44065	58.2007	196.591	196.591	59.3789	0.82159	1.20484	0.21623	0.43574	1.18776	0.29382	0.2985	1.18514
7092	Com-1	FRA	2.823	49.416	39	10.4684	8.55331	0.36533	0.01897	23.3613	-0.05161	23.4129	9.72666	6.75788	17.3236	3.57772	635	14.0654	9.98186	0.08781	173.191	137.262	164.911	152.553	114.083	204.212	26.679	0.56092	69.5616	99.2114	185.685	41.4781	0.8064	1.05821	0.50912	0.25143	1.04428	0.53929	0.54017	1.03699
7094	Da-0	GER	8.65081	49.8724	151	9.8269	8.88691	0.33357	0.02267	24.4097	-2.23226	26.642	17.8275	3.44786	17.9121	1.54069	626	15.8024	8.98218	0.17264	195.309	123.828	194.299	136.091	109.014	197.819	23.63	0.58117	187.109	68.2442	183.747	34.8153	0.76751	1.04572	0.50839	0.2501	1.0192	0.54324	0.54773	1.0192
7102	Do-0	GER	8.2372	50.7224	340	8.01964	7.42771	0.31124	0.02112	21.0226	-2.84194	23.8645	1.63412	4.6237	15.4909	0.41779	871	20.0588	13.3009	0.09736	237.659	191.999	227.463	225.426	102.873	187.645	20.6667	0.59615	27.6406	98.668	173.994	34.5935	0.97681	1.13021	0.77089	0.12195	1.10863	0.80469	0.81314	1.09713
7109	Ema-1	UK	0.5	51.3	15	9.91829	7.35952	0.35687	0.01666	21.3613	0.73871	20.6226	7.41327	11.8446	16.146	4.13311	667.001	16.149	9.68937	0.16326	204.785	141.546	152.716	173.754	103.616	193.448	21.7907	0.5898	41.7186	167.41	169.57	34.9604	0.88675	1.08152	0.5715	0.20991	1.0777	0.61504	0.61504	1.05614
7126	Es-0	FIN	24.5682	60.1997	0	4.95444	6.88026	0.22843	0.02832	20.82	-9.3	30.12	13.2468	-0.65679	15.231	-4.93503	643	18.1126	7.1337	0.30568	220.91	101.174	201.838	123.083	95.4608	213.429	7.47133	0.74658	129.379	89.2637	177.483	25.2052	0.89144	1.08173	0.53426	0.20279	1.06892	0.61387	0.64934	1.01541
7143	Gel-1	NED	5.86667	51.0167	37	10.062	7.7032	0.34134	0.01922	22.3871	-0.18065	22.5678	16.8248	5.98709	16.983	3.16046	769	17.2898	11.5265	0.11099	219.881	163.074	217.561	177.807	99.7335	179.936	20.3213	0.58572	169.579	87.0793	161.468	34.252	0.92528	1.0821	0.7248	0.14112	1.07156	0.74729	0.7479	1.0575
7147	Gie-0	GER	8.67825	50.584	164	9.04721	8.2135	0.31987	0.0222	23.1355	-2.54194	25.6774	15.8892	4.03487	16.9401	0.96395	717	16.3453	10.1479	0.10221	201.87	156.48	193.675	164.987	104.262	189.744	21.1747	0.59029	183.242	81.9099	175.979	35.5899	0.86058	1.07907	0.56608	0.21186	1.05843	0.60412	0.62179	1.04989
7163	Ha-0	GER	9.73569	52.3721	59	8.90503	8.24732	0.33832	0.02112	22.2871	-2.09032	24.3774	16.1248	3.08294	16.4486	1.30764	661	16.5071	8.98564	0.17417	207.143	133.02	205.76	144.737	101.755	193.02	17.4887	0.63133	183.583	67.6494	176.646	31.3505	0.85705	1.06467	0.65266	0.1768	1.04052	0.66915	0.67547	1.03692
7164	Hau-0	DEN	12.5686	55.675	11	8.41159	6.31931	0.27254	0.02156	20.8871	-2.3	23.1871	15.6102	3.18133	16.2682	0.93634	627	15.5749	7.60169	0.19901	192.199	114.434	188.156	134.803	108.273	214.088	17.489	0.65264	159.059	90.5142	184.069	34.8739	0.89006	1.06696	0.62223	0.17753	1.05648	0.66304	0.67546	1.02893
7169	Hh-0	GER	9.88682	54.4175	24	8.21234	6.39509	0.28794	0.02032	20.4097	-1.8	22.2097	14.995	4.07806	15.5309	1.06443	782	19.0383	10.5967	0.18859	231.799	144.337	228.475	176.099	103.349	203.76	17.0987	0.64491	151.035	96.9796	174.567	33.9696	0.98809	1.11219	0.7853	0.1046	1.09858	0.83186	0.86067	1.06458
7181	Je-0	GER	11.587	50.927	152	8.12134	8.21317	0.32579	0.0217	22.0097	-3.2	25.2097	15.6866	0.48342	15.9076	0.43342	609	18.2637	7.83156	0.25049	210.048	116.878	205.24	117.073	104.326	193.54	20.422	0.59766	183.468	38.9492	177.223	34.7978	0.82525	1.02492	0.63384	0.16579	1.00117	0.6525	0.68207	0.99661
7186	Kn-0	LTU	23.8924	54.8969	32	6.52841	7.92127	0.26319	0.02816	22.2355	-7.86129	30.0968	16.2612	-2.18813	16.2612	-3.76558	618	17.8114	6.44342	0.27799	215.166	100.626	215.166	108.401	106.005	215.46	13.2487	0.6884	192.064	58.1479	192.064	31.4241	0.85225	1.04776	0.64375	0.17021	1.02701	0.66449	0.67214	0.99737
7192	Kil-0	UK	-5.66364	55.6395	17	7.59025	6.34689	0.36956	0.01387	16.8742	-0.3	17.1742	4.21493	9.95037	12.8115	2.94147	1659	43.2927	20.2201	0.24477	540.699	283.608	343.584	478.155	85.3737	170.831	12.794	0.65641	19.9224	155.335	144.736	28.0882	1.21095	1.36276	1.05926	0.08673	1.34167	1.07447	1.11264	1.29202
7231	Li-7	GER	8.0666	50.3833	138	9.24922	8.00387	0.32349	0.02142	22.8097	-1.93226	24.742	16.581	5.12816	16.8826	1.50343	669	15.1697	9.68185	0.12307	192.691	138.39	191.59	156.699	104.712	190.65	21.3887	0.59387	183.154	90.8927	177.277	35.488	0.83236	1.06981	0.57703	0.21713	1.04911	0.60209	0.60769	1.04209
7244	Mnz-0	GER	8.26664	50.001	94	9.09988	8.10375	0.32261	0.0219	22.8968	-2.22258	25.1194	16.814	4.24513	16.9039	1.17685	628	14.8781	8.98483	0.15333	188.277	123.528	187.95	145.033	106.664	194.688	22.18	0.5906	184.025	83.2491	180.605	33.1428	0.80138	1.05642	0.5495	0.22899	1.03429	0.58043	0.58182	1.03449
7255	Mh-0	POL	20.5	50.95	275	8.71399	7.66883	0.32777	0.02035	21.4355	-1.96129	23.3968	15.8439	5.28413	15.9522	1.40149	861	19.4035	13.1458	0.11336	241.571	185.238	238.566	216.087	101.55	185.732	20.266	0.59832	175.344	97.516	167.112	34.0184	0.97132	1.1218	0.80332	0.1129	1.10005	0.82399	0.82399	1.08826
7258	Nw-0	GER	8.5	50.5	275	8.92134	8.01272	0.31825	0.02193	22.7355	-2.44194	25.1774	15.6861	3.97327	16.7241	0.97208	738	16.3622	10.6105	0.09525	205.098	162.34	197.63	174.645	104.333	189.854	21.2067	0.59122	183.525	81.8235	176.21	35.5305	0.87858	1.08731	0.59511	0.19795	1.06676	0.63258	0.64957	1.05726
7268	Np-0	GER	10.981	52.6969	53	8.72437	8.14603	0.32247	0.0221	22.6613	-2.6	25.2613	16.3232	2.66005	16.6706	0.80083	603	15.3527	8.29314	0.17916	191.132	122.06	189.578	129.353	102.734	199.904	16.8787	0.64278	187.356	66.9434	179.912	30.3993	0.81314	1.04487	0.59029	0.20674	1.02278	0.60844	0.61848	1.02278
7276	Ob-0	GER	8.5833	50.2	201	8.76266	8.2619	0.32449	0.02194	22.7097	-2.75161	25.4613	16.2805	3.82415	16.5741	0.82199	732	16.7842	10.6044	0.11246	209.003	155.632	206.928	170.123	106.863	193.518	22.5053	0.5853	185.828	83.8842	180.098	36.921	0.87481	1.08192	0.61939	0.18782	1.06156	0.65334	0.66369	1.05179
7282	Or-0	GER	8.01161	50.3827	148	9.24922	8.00387	0.32349	0.02142	22.8097	-1.93226	24.742	16.581	5.12816	16.8826	1.50343	669	15.1697	9.68185	0.12307	192.691	138.39	191.59	156.699	104.712	190.65	21.3887	0.59387	183.154	90.8927	177.277	35.488	0.83236	1.06981	0.57703	0.21713	1.04911	0.60209	0.60769	1.04209
7287	Ove-0	GER	8.42255	53.3422	3	8.85766	7.42063	0.32547	0.02005	21.2	-1.6	22.8	16.0175	4.22456	16.0365	1.70513	762	18.7054	8.75444	0.16962	227.953	144.95	226.913	165.928	98.1403	189.251	16.5687	0.6403	170.38	82.9288	164.993	32.8666	0.95311	1.08501	0.78684	0.11694	1.07994	0.80546	0.81104	1.05415
7296	Petergof	RUS	29	59	74	4.71468	7.27416	0.22417	0.03142	21.85	-10.6	32.45	14.8156	-4.07754	15.8015	-6.48463	676	19.4766	6.9003	0.30938	236.764	103.931	226.328	115.448	97.6995	220.534	6.75333	0.77543	157.755	58.0255	192.806	23.4324	0.90974	1.07572	0.63057	0.17162	1.06301	0.67017	0.68882	1.01347
7316	Rhen-1	NED	5.56667	51.9667	44	9.44486	7.61963	0.34368	0.01887	21.4806	-0.69032	22.1709	16.2007	5.95423	16.2007	2.68204	781	17.0023	11.1043	0.12436	215.406	158.311	215.406	190.071	96.6535	177.662	18.5687	0.60396	157.628	93.5392	157.628	31.75	0.9363	1.0954	0.73539	0.14393	1.08456	0.75146	0.75315	1.06721
7320	Rou-0	FRA	1.09849	49.4424	19	10.6024	8.56068	0.38333	0.01742	22.9613	0.62903	22.3323	7.05562	8.22799	16.9537	4.34928	682	16.6098	10.3067	0.13252	202.344	146.857	159.049	179.052	114.537	206.388	26.7658	0.56522	43.6503	118.803	186.376	41.2441	0.83682	1.08346	0.50497	0.25285	1.07307	0.54532	0.54597	1.05693
7323	Rubezhnoe-1	UKR	38.28	49	136	8.07914	8.30664	0.23086	0.03528	26.6097	-9.37097	35.9807	19.8074	0.96452	20.2885	-4.75793	501	13.4798	6.22316	0.18565	155.111	100.229	152.679	118.179	127.261	239.639	23.972	0.60919	229.491	102.92	226.275	47.0407	0.67172	1.02428	0.39256	0.34691	0.98961	0.41904	0.42773	0.98474
7337	Si-0	GER	8.02341	50.8738	267	7.98129	7.28601	0.31184	0.02071	20.7226	-2.64194	23.3645	1.74708	4.59133	15.3096	0.54105	918	21.468	14.0167	0.10313	253.857	202.451	239.336	242.082	101.946	186.457	20.1347	0.5983	27.1686	97.9084	172.578	34.1144	1.00629	1.1446	0.82982	0.09945	1.12177	0.8637	0.86924	1.11038
7343	Sp-0	GER	13.181	52.5339	34	9.06937	8.11473	0.30155	0.02383	23.6484	-3.26129	26.9097	17.2232	2.61873	17.513	0.37373	577	15.7794	8.06059	0.19945	185.734	112.588	183.728	126.035	105.76	203.913	17.966	0.63457	191.197	69.8675	183.713	31.6579	0.75718	1.04422	0.50557	0.2513	1.01161	0.53493	0.54362	1.01161
7353	Tha-1	NED	4.3	52.08	4	9.67733	6.04961	0.29992	0.01808	20.5806	0.40968	20.1709	10.6698	6.33785	16.2392	3.39532	773	19.2077	10.3274	0.18582	235.03	147.996	212.273	179.91	104.973	197.439	21.1507	0.59665	67.2618	111.052	164.599	39.6016	0.98222	1.09819	0.78088	0.11108	1.09385	0.8171	0.84362	1.06103
7372	Tscha-1	AUT	9.9042	47.0748	676	4.67491	8.07844	0.32231	0.02133	17.6226	-7.44194	25.0645	12.0882	-2.06141	12.1571	-2.94916	1130	32.8415	14.2647	0.2787	397.355	195.966	396.769	204.475	117.576	193.024	41.0655	0.45171	180.318	76.9785	177.308	55.926	1.08882	1.1538	1.04097	0.02622	1.12593	1.054	1.12641	1.06636
7378	Uk-1	GER	7.7667	48.0333	208	10.442	8.53889	0.32928	0.02215	24.9097	-1.02258	25.9323	18.0517	2.88213	18.4489	2.40963	778	22.6748	10.1272	0.24753	261.7	143.748	249.761	147.27	111.765	205.39	26.679	0.56538	192.848	50.3069	184.359	37.4953	0.89993	1.05116	0.68392	0.13507	1.03594	0.72537	0.75396	1.03313
7382	Utrecht	NED	5.1145	52.0918	10	9.4065	7.46051	0.34238	0.01839	21.3	-0.49032	21.7903	8.34743	5.76076	16.0574	2.91584	803	18.3557	11.0824	0.14911	230.892	160.228	217.566	193.574	99.6003	186.979	19.0787	0.60753	48.6554	95.7772	163.153	32.5591	0.95616	1.102	0.74389	0.13625	1.0934	0.76732	0.77489	1.06964
7384	Ven-1	NED	5.55	52.0333	10	9.35303	7.58638	0.34373	0.01873	21.3806	-0.69032	22.0709	15.8928	5.797	16.0898	2.67748	785	17.2604	11.0582	0.13884	218.979	155.775	217.792	190.613	96.7372	179.485	18.2607	0.60812	146.002	93.4328	158.318	31.4184	0.94015	1.1001	0.73363	0.14289	1.08783	0.75248	0.75826	1.06752
7413	Wil-2	LTU	25.3167	54.6833	133	6.20557	8.08684	0.26095	0.02906	22.1484	-8.84194	30.9903	16.1928	-2.79329	16.1928	-4.4253	665	18.6927	7.59679	0.25086	224.559	113.953	224.559	122.021	101.258	199.871	12.6	0.68521	179.478	55.6352	179.478	29.7968	0.89029	1.0509	0.68731	0.15168	1.038	0.70523	0.70854	1.01567
7424	Jl-3	CZE	16.6166	49.2	212	8.46251	8.93176	0.30895	0.0251	23.7742	-5.13548	28.9097	16.8459	0.06427	17.1436	-0.85783	548	18.0529	5.74815	0.40402	219.293	79.2392	213.849	84.3176	112.943	204.418	25.4167	0.57835	195.981	55.0516	189.905	36.1498	0.66714	0.79612	0.5698	0.1137	0.77813	0.58416	0.62394	0.77813
7460	Da(1)-12	CZE	NA	NA	NA	NA	NA	NA	NA	NA	NA	NA	NA	NA	NA	NA	NA	NA	NA	NA	NA	NA	NA	NA	NA	NA	NA	NA	NA	NA	NA	NA	NA	NA	NA	NA	NA	NA	NA	NA
7461	H55	CZE	15	49	490	7.29348	9.02788	0.3215	0.02419	22.3484	-5.73226	28.0807	15.5287	-1.06743	15.8152	-1.45077	725	22.5279	8.76651	0.34964	277.545	121.696	272.646	123.072	115.719	204.321	29.5693	0.54667	195.766	54.1537	190.146	44.5099	0.92497	1.02644	0.82517	0.07006	1.01012	0.84305	0.88932	1.01012
7477	WAR	USA	-71.2825	41.7302	-7	10.0383	10.4727	0.30339	0.02938	27.5968	-6.92258	34.5194	2.92043	18.8127	20.6953	-0.73569	1184	27.233	19.1785	0.09278	328.883	262.561	270.37	308.112	133.377	204.452	57.8667	0.3809	69.0203	195.852	187.232	78.6622	0.98244	1.15153	0.64564	0.17084	1.13758	0.72543	0.72543	1.12737
7514	RRS-7	USA	-86.4251	41.5609	219	9.84076	10.8698	0.2884	0.03323	28.7452	-8.94516	37.6904	20.9889	-2.28499	21.4099	-2.69691	984	24.056	11.2886	0.18865	293.077	177.157	291.747	179.937	130.891	211.424	48.3167	0.43744	203.525	74.743	199.206	65.8659	0.92058	1.07782	0.66321	0.16246	1.0608	0.69956	0.70312	1.0444
7515	RRS-10	USA	-86.4251	41.5609	219	9.84076	10.8698	0.2884	0.03323	28.7452	-8.94516	37.6904	20.9889	-2.28499	21.4099	-2.69691	984	24.056	11.2886	0.18865	293.077	177.157	291.747	179.937	130.891	211.424	48.3167	0.43744	203.525	74.743	199.206	65.8659	0.92058	1.07782	0.66321	0.16246	1.0608	0.69956	0.70312	1.0444
7516	Vår2-1	SWE	14.334	55.58	11	NA	NA	NA	NA	NA	NA	NA	NA	NA	NA	NA	NA	NA	NA	NA	NA	NA	NA	NA	NA	NA	NA	NA	NA	NA	NA	NA	NA	NA	NA	NA	NA	NA	NA	NA
7517	Vår2-6	SWE	14.334	55.58	8	NA	NA	NA	NA	NA	NA	NA	NA	NA	NA	NA	NA	NA	NA	NA	NA	NA	NA	NA	NA	NA	NA	NA	NA	NA	NA	NA	NA	NA	NA	NA	NA	NA	NA	NA
7520	Lp2-2	CZE	16.81	49.38	567	6.96125	8.48053	0.30474	0.02435	21.6742	-6.15484	27.829	15.0738	-1.20292	15.3818	-1.99605	641	20.7889	6.89749	0.39471	254.71	95.6971	250.394	99.7666	112.076	203.486	24.818	0.58188	195.003	54.2488	188.877	38.752	0.85637	0.97933	0.76663	0.08106	0.95854	0.78597	0.831	0.95839
7521	Lp2-6	CZE	16.81	49.38	567	6.96125	8.48053	0.30474	0.02435	21.6742	-6.15484	27.829	15.0738	-1.20292	15.3818	-1.99605	641	20.7889	6.89749	0.39471	254.71	95.6971	250.394	99.7666	112.076	203.486	24.818	0.58188	195.003	54.2488	188.877	38.752	0.85637	0.97933	0.76663	0.08106	0.95854	0.78597	0.831	0.95839
7523	Pna-17	USA	-86.3253	42.0945	219	9.40271	10.4113	0.28399	0.03272	27.9581	-8.70323	36.6613	19.2452	-2.09857	20.8061	-2.90009	951.001	23.2885	10.1358	0.17905	274.274	171.985	266.312	179.919	129.285	211.698	45.4107	0.45116	170.317	78.2023	198.886	63.3686	0.92251	1.09078	0.61906	0.17551	1.07113	0.67156	0.67156	1.04656
7525	Rmx-A180	USA	-86.511	42.036	194	9.76878	10.1111	0.28034	0.0324	27.8839	-8.18387	36.0678	20.1992	-1.64032	21.0898	-2.41136	941	22.6564	10.1355	0.17576	272.355	172.167	268.521	178.26	129.975	211.874	46.7853	0.44614	178.316	79.0323	195.437	64.4077	0.92057	1.0826	0.63104	0.17054	1.06583	0.67979	0.68053	1.04461
8222	Lis-2	SWE	14.775	56.0328	18	7.85471	6.03484	0.25958	0.02169	20.6484	-2.6	23.2484	15.2322	3.16945	15.8792	0.38799	579	14.7114	7.60473	0.19615	175.546	106.317	168.379	130.107	108.761	220.875	16.65	0.6648	159.97	101.012	186.51	34.1904	0.86735	1.06102	0.56747	0.20283	1.0532	0.617	0.62523	1.02999
8227	THÖ 03	SWE	17.9103	62.7989	108	3.52137	8.22468	0.25622	0.02954	20.0194	-12.0806	32.1	11.5301	-0.74482	14.0964	-6.86554	674	17.2711	8.98096	0.23009	211.452	122.584	189.097	150.859	92.6582	209.398	5.47733	0.76474	116.193	97.2146	174.728	17.9521	0.90518	1.09939	0.55361	0.19965	1.07199	0.62402	0.63094	1.03815
8230	Algutsrum	SWE	16.5	56.68	0	7.57449	6.2526	0.25511	0.02287	21.0097	-3.5	24.5097	15.2341	2.6884	15.9502	-0.40143	493	13.181	6.44931	0.21768	158.24	87.8964	152.644	105.324	109.84	227.199	15.604	0.67708	161.911	101.321	189.824	33.5246	0.80173	1.04052	0.48944	0.24167	1.02312	0.53897	0.55074	1.01025
8231	Brö1-6	SWE	16	56.3	122	NA	NA	NA	NA	NA	NA	NA	NA	NA	NA	NA	NA	NA	NA	NA	NA	NA	NA	NA	NA	NA	NA	NA	NA	NA	NA	NA	NA	NA	NA	NA	NA	NA	NA	NA
8233	Dem-4	USA	-87.1923	41.1876	204	9.68262	11.7034	0.30128	0.03364	28.8581	-9.9871	38.8452	17.3761	-3.01327	21.2778	-3.14827	966	24.7946	9.2107	0.25198	307.347	153.26	298.29	154.722	133.188	213	52.8	0.42607	197.577	72.5231	200.945	68.6654	0.90276	1.06218	0.66205	0.16118	1.03454	0.6932	0.70321	1.0214
8235	Hod	CZE	17.1	48.8	156	9.44676	9.41537	0.31616	0.02543	25.3355	-4.44516	29.7807	18.0784	0.91179	18.3489	0.01245	635	19.69	7.36075	0.34815	242.538	101.574	238.836	105.06	117.926	210.359	27.4033	0.56342	201.863	59.071	196.078	42.7962	0.73449	0.93542	0.58841	0.16788	0.91295	0.60309	0.62978	0.91295
8236	HSm	CZE	15.76	49.33	544	7.20215	8.69557	0.31217	0.02422	22.0613	-5.79355	27.8549	15.3733	-1.22438	15.6732	-1.62335	671	20.8883	7.82162	0.36103	258.876	107.699	253.889	109.329	114.309	203.9	27.6667	0.56081	195.531	51.7196	189.844	42.1555	0.88538	1.00604	0.77495	0.0842	0.98854	0.79302	0.84319	0.98854
8240	Kulturen-1	SWE	13.196	55.705	8	7.85273	6.1005	0.26468	0.02146	20.1484	-2.9	23.0484	14.5729	3.3199	15.6845	0.44768	665	15.8985	8.06445	0.2079	201.317	119.174	191.155	150.165	107.934	214.355	17.6452	0.64824	148.59	100.713	189.576	35.3692	0.92563	1.08437	0.66554	0.15658	1.07313	0.71173	0.72274	1.04358
8241	Liarum	SWE	13.821	55.9473	8	7.19512	6.06715	0.26323	0.02158	19.6484	-3.4	23.0484	14.4121	3.36694	15.0996	-0.21325	692	16.9059	8.98821	0.1956	207.422	125.918	201.918	160.118	107.752	216.356	17.2952	0.65543	158.2	111.712	183.785	34.7077	0.94784	1.08864	0.70778	0.13673	1.07861	0.7559	0.77843	1.05258
8243	PHW-2	ITA	11.2547	43.7703	60	14.1411	9.34761	0.33239	0.02226	29.9097	1.7871	28.1226	10.407	21.9032	22.518	6.11794	860	25.849	8.70097	0.23683	281.574	149.582	154.719	233.735	140.749	247.6	51.8667	0.46414	75.4719	227.665	222.104	68.1309	0.82014	1.1482	0.3444	0.33757	1.10407	0.41935	0.41935	1.07558
8247	San-2	SWE	13.74	56.07	51	7.37861	6.21679	0.26641	0.02166	19.9355	-3.4	23.3355	14.5791	3.60547	15.3058	-0.08514	695	17.1347	8.98737	0.20186	210.168	124.929	200.465	159.772	106.765	214.964	16.8252	0.65748	156.819	110.78	188.667	34.2298	0.94246	1.08953	0.68764	0.14464	1.07973	0.74109	0.75306	1.05203
8249	Vimmerby	SWE	15.8	57.7	46	6.44597	7.32867	0.27697	0.0237	21.06	-5.4	26.46	14.5514	0.89435	15.1235	-1.74112	573	15.3401	7.13889	0.222	184.602	101.932	177.255	119.949	105.439	219.226	13.7333	0.68419	164.835	87.2146	189.331	31.5998	0.84119	1.05597	0.51259	0.22453	1.04264	0.57264	0.58134	1.02125
8256	Bå1-2	SWE	12.9	56.4	12	7.27075	6.37481	0.26143	0.02205	19.6839	-4.7	24.3839	14.0323	2.61391	15.3041	-0.34998	780	19.778	9.21287	0.23282	247.252	135.107	231.531	168.834	105.908	212.102	16.3735	0.65708	145.925	99.1493	187.036	33.916	0.99126	1.10557	0.77475	0.10671	1.09658	0.82811	0.86986	1.0538
8259	Bå5-1	SWE	12.9	56.4	66	7.27075	6.37481	0.26143	0.02205	19.6839	-4.7	24.3839	14.0323	2.61391	15.3041	-0.34998	780	19.778	9.21287	0.23282	247.252	135.107	231.531	168.834	105.908	212.102	16.3735	0.65708	145.925	99.1493	187.036	33.916	0.99126	1.10557	0.77475	0.10671	1.09658	0.82811	0.86986	1.0538
8283	Dra3-1	SWE	14.12	55.76	0	7.47009	5.73438	0.25515	0.02133	19.6742	-2.8	22.4742	14.71	2.81048	15.3239	0.15364	623	15.6632	8.06575	0.19382	188.1	113.464	182.932	141.099	108.951	219.385	17.4352	0.6577	160.03	101.362	186.12	34.9147	0.91655	1.06705	0.66735	0.15387	1.0618	0.7127	0.72363	1.03854
8284	DraII-1	CZE	16.2815	49.4112	502	7.34011	8.57159	0.30694	0.02438	22.1613	-5.76452	27.9258	15.4961	-1.19684	15.7997	-1.61139	623	19.9141	6.89865	0.3895	246.479	94.0998	241.954	96.2422	112.936	202.872	26.1827	0.57155	194.828	49.7509	188.899	40.2143	0.81758	0.93057	0.72514	0.08031	0.91226	0.744	0.79052	0.91237
8285	DraIII-1	CZE	16.2815	49.4112	502	7.34011	8.57159	0.30694	0.02438	22.1613	-5.76452	27.9258	15.4961	-1.19684	15.7997	-1.61139	623	19.9141	6.89865	0.3895	246.479	94.0998	241.954	96.2422	112.936	202.872	26.1827	0.57155	194.828	49.7509	188.899	40.2143	0.81758	0.93057	0.72514	0.08031	0.91226	0.744	0.79052	0.91237
8290	En-1	GER	8.5	50	111	9.80506	8.72895	0.33251	0.0223	24.2097	-2.04194	26.2516	17.7097	3.50831	17.7923	1.68269	634	15.5908	8.9844	0.15564	192.959	127.817	191.718	139.363	107.826	195.553	22.9973	0.58372	185.171	67.3884	181.778	34.1102	0.78012	1.0511	0.51489	0.24733	1.02515	0.54637	0.55407	1.02515
8297	Ge-0	SUI	6.08	46.5	1058	6.21665	8.08438	0.31776	0.0216	20.0097	-5.43226	25.442	-1.33036	13.4303	13.9284	-1.51036	1402	33.4464	22.094	0.11739	409.972	312.439	316.927	407.917	120.619	221.209	33.0716	0.53651	41.9183	178.669	197.481	47.7146	1.13187	1.25288	0.98256	0.06829	1.23161	1.03209	1.03209	1.22882
8306	Hov4-1	SWE	13.74	56.1	23	7.37861	6.21679	0.26641	0.02166	19.9355	-3.4	23.3355	14.5791	3.60547	15.3058	-0.08514	695	17.1347	8.98737	0.20186	210.168	124.929	200.465	159.772	106.765	214.964	16.8252	0.65748	156.819	110.78	188.667	34.2298	0.94246	1.08953	0.68764	0.14464	1.07973	0.74109	0.75306	1.05203
8307	Hovdala-6	SWE	13.74	56.1	42	7.37861	6.21679	0.26641	0.02166	19.9355	-3.4	23.3355	14.5791	3.60547	15.3058	-0.08514	695	17.1347	8.98737	0.20186	210.168	124.929	200.465	159.772	106.765	214.964	16.8252	0.65748	156.819	110.78	188.667	34.2298	0.94246	1.08953	0.68764	0.14464	1.07973	0.74109	0.75306	1.05203
8311	In-0	AUT	11.5	47.5	1744	5.76566	8.83832	0.3259	0.02309	19.7968	-7.32258	27.1194	13.5956	-2.50607	13.7779	-2.62703	1037	33.2218	12.1936	0.35774	399.541	171.095	391.585	171.728	119.671	200.242	39.9567	0.46829	188.741	59.5288	182.98	55.3119	1.05939	1.10807	1.02476	0.02517	1.09958	1.03511	1.09621	1.04358
8312	Is-0	GER	7.5	50.5	260	8.82285	7.75168	0.32855	0.02059	21.6226	-1.97097	23.5936	16.0271	4.6433	16.1349	1.40312	785	17.9395	11.7524	0.1228	225.441	166.081	222.927	194.086	103.162	188.088	21.022	0.59619	178.144	89.483	169.99	34.8331	0.92419	1.10079	0.73689	0.14306	1.08209	0.75447	0.75447	1.07083
8334	Lu-1	SWE	13.2	55.71	29	7.85273	6.1005	0.26468	0.02146	20.1484	-2.9	23.0484	14.5729	3.3199	15.6845	0.44768	665	15.8985	8.06445	0.2079	201.317	119.174	191.155	150.165	107.934	214.355	17.6452	0.64824	148.59	100.713	189.576	35.3692	0.92563	1.08437	0.66554	0.15658	1.07313	0.71173	0.72274	1.04358
8335	Lund	SWE	13.2	55.71	26	7.85273	6.1005	0.26468	0.02146	20.1484	-2.9	23.0484	14.5729	3.3199	15.6845	0.44768	665	15.8985	8.06445	0.2079	201.317	119.174	191.155	150.165	107.934	214.355	17.6452	0.64824	148.59	100.713	189.576	35.3692	0.92563	1.08437	0.66554	0.15658	1.07313	0.71173	0.72274	1.04358
8343	Na-1	FRA	1.5	47.5	118	11.094	9.01922	0.37101	0.01934	24.5484	0.23871	24.3097	5.62771	7.35229	18.14	4.06357	651	14.3038	11.1186	0.0671	174.883	152.624	154.346	167.619	120.082	213.56	32.9877	0.52522	43.6677	105.46	192.454	44.9704	0.7921	1.059	0.45572	0.27985	1.05038	0.49246	0.49819	1.04942
8351	Ost-0	SWE	18.37	60.25	0	5.57355	6.9657	0.24649	0.02644	20.76	-7.5	28.26	14.1027	1.46041	15.2605	-3.55313	551	15.8131	6.444	0.28918	188.476	89.2185	173.635	111.357	99.512	218.479	9.66	0.72662	146.042	104.201	182.771	27.1507	0.83655	1.06067	0.47294	0.23775	1.0412	0.54307	0.56514	1.00847
8354	Per-1	RUS	56.3167	58	123	2.15069	8.23057	0.19825	0.04065	23.28	-18.2355	41.5155	15.7561	-6.49035	16.0715	-12.5244	613	17.7339	5.9803	0.32213	215.475	89.3419	212.767	105.264	94.2006	190.919	11.6627	0.70493	164.645	74.3163	174.854	26.8285	0.84869	1.0569	0.57166	0.20788	1.03841	0.60136	0.60686	1.00575
8365	Rak-2	CZE	16	49	321	8.10705	8.93835	0.31338	0.02462	23.3484	-5.17419	28.5226	16.4123	-0.49206	16.7045	-0.94091	615	19.2774	6.92347	0.36395	237.645	96.7096	232.606	100.022	115.313	205.85	27.7667	0.56041	197.249	52.1005	191.513	39.0309	0.76801	0.9044	0.65529	0.10901	0.88677	0.66878	0.70863	0.88493
8366	Rd-0	GER	8.5	50.5	275	8.92134	8.01272	0.31825	0.02193	22.7355	-2.44194	25.1774	15.6861	3.97327	16.7241	0.97208	738	16.3622	10.6105	0.09525	205.098	162.34	197.63	174.645	104.333	189.854	21.2067	0.59122	183.525	81.8235	176.21	35.5305	0.87858	1.08731	0.59511	0.19795	1.06676	0.63258	0.64957	1.05726
8369	Rev-1	SWE	13.4504	55.6942	0	7.7529	6.05015	0.26364	0.02144	20.0484	-2.9	22.9484	14.4854	3.99028	15.599	0.36997	678	16.1019	8.29625	0.20296	202.348	122.274	196.577	156.527	107.789	214.813	17.4735	0.65124	148.411	111.848	183.385	35.0433	0.93279	1.0886	0.6793	0.15184	1.07744	0.7246	0.74755	1.04885
8386	Sr:5	SWE	11.2	58.9	0	7.05062	5.48142	0.2283	0.02337	19.7097	-4.3	24.0097	9.56175	2.14321	15.5399	-1.13292	773	21.0238	9.20859	0.25836	257.007	131.281	218.153	153.931	104.551	221.912	13.068	0.69747	76.017	97.3341	191.28	31.1739	0.97673	1.12606	0.73745	0.12973	1.10759	0.78224	0.80399	1.04722
8420	Kelsterbach-4	GER	8.5333	50.0667	99	9.80506	8.72895	0.33251	0.0223	24.2097	-2.04194	26.2516	17.7097	3.50831	17.7923	1.68269	634	15.5908	8.9844	0.15564	192.959	127.817	191.718	139.363	107.826	195.553	22.9973	0.58372	185.171	67.3884	181.778	34.1102	0.78012	1.0511	0.51489	0.24733	1.02515	0.54637	0.55407	1.02515
8424	Kas-2	IND	77	35	5316	-7.57738	10.9803	0.27995	0.0355	12.1871	-27.0355	39.2226	4.16784	-16.9186	4.34848	-19.9703	68	3.16485	0.45953	0.55083	30.302	9.17953	30.2254	9.62647	158.273	224.955	86.4365	0.30008	202.574	98.6786	206.313	99.6652	0.23518	0.27169	0.21447	0.06784	0.25694	0.22046	0.25142	0.22125
9057	Vinslöv	SWE	13.9167	56.1	30	7.51638	6.19209	0.26535	0.02168	20.1355	-3.2	23.3355	14.7594	2.92913	15.4603	0.03771	663	16.6141	8.52633	0.20128	201.003	119.302	195.26	151.095	107.231	216.195	16.8752	0.65852	157.542	99.8532	183.217	34.2912	0.92394	1.08031	0.65944	0.1575	1.07205	0.71089	0.7306	1.04565
9058	Västervik	SWE	16.6333	57.75	39	7.25853	6.71952	0.26291	0.02342	21.3581	-4.2	25.5581	14.9911	1.59522	15.8731	-0.84082	519	13.897	5.98662	0.23425	166.448	89.6507	157.941	106.668	106.071	222.036	13.7167	0.68811	156.191	87.4278	191.049	31.5585	0.80451	1.05707	0.4744	0.24985	1.03187	0.53009	0.53521	1.01135
9104	Lag1-6	GEO	46.2831	41.8296	492	13.7792	9.58572	0.29139	0.02837	31.1839	-1.7129	32.8968	19.1316	3.40967	24.1276	3.28454	659	21.8078	6.94085	0.31376	238.542	104.173	187.382	105.317	140.023	236.8	51.9333	0.46567	205.211	63.3327	218.473	66.2199	0.63456	0.79042	0.38178	0.21591	0.76279	0.42118	0.44872	0.7347
9323	Ådal 3	SWE	18.336	62.8622	218	3.33663	8.26644	0.24926	0.03067	20.3935	-12.771	33.1645	12.4062	-1.06614	14.3281	-7.43011	642	17.0012	8.51917	0.23652	203.506	114.608	184.488	137.137	92.0049	208.53	4.96267	0.7706	126.47	96.6028	174.106	21.466	0.88841	1.08902	0.52768	0.21091	1.06326	0.59927	0.60641	1.02683
9332	Bar 1	SWE	18.381	62.8698	27	3.33663	8.26644	0.24926	0.03067	20.3935	-12.771	33.1645	12.4062	-1.06614	14.3281	-7.43011	642	17.0012	8.51917	0.23652	203.506	114.608	184.488	137.137	92.0049	208.53	4.96267	0.7706	126.47	96.6028	174.106	21.466	0.88841	1.08902	0.52768	0.21091	1.06326	0.59927	0.60641	1.02683
9336	Bön 1	SWE	18.4473	62.8794	4	3.33663	8.26644	0.24926	0.03067	20.3935	-12.771	33.1645	12.4062	-1.06614	14.3281	-7.43011	642	17.0012	8.51917	0.23652	203.506	114.608	184.488	137.137	92.0049	208.53	4.96267	0.7706	126.47	96.6028	174.106	21.466	0.88841	1.08902	0.52768	0.21091	1.06326	0.59927	0.60641	1.02683
9339	Böt 1	SWE	15.0689	57.7133	4	5.68765	7.77889	0.28736	0.02385	20.57	-6.5	27.07	13.3036	0.20366	14.3508	-2.5849	623	16.4917	8.06011	0.2231	201.224	109.692	191.708	129.986	104.135	215.839	13.7348	0.68411	153.513	86.2922	187.089	31.2002	0.87587	1.06487	0.55586	0.20072	1.0535	0.618	0.6285	1.02793
9343	Dju-1	SWE	18.1512	57.3089	0	NA	NA	NA	NA	NA	NA	NA	NA	NA	NA	NA	NA	NA	NA	NA	NA	NA	NA	NA	NA	NA	NA	NA	NA	NA	NA	NA	NA	NA	NA	NA	NA	NA	NA	NA
9352	Död 2	SWE	16.3675	57.2608	39	7.39123	6.61955	0.26298	0.02312	21.271	-3.9	25.171	15.0626	1.79963	15.8834	-0.62997	507	13.4399	6.44877	0.21703	161.589	90.6468	153.855	106.66	108.027	224.81	14.7107	0.6819	159.044	88.83	194.001	32.5889	0.8015	1.04482	0.48102	0.24814	1.02629	0.5304	0.53437	1.01143
9353	Död 3	SWE	16.3675	57.2608	0	7.39123	6.61955	0.26298	0.02312	21.271	-3.9	25.171	15.0626	1.79963	15.8834	-0.62997	507	13.4399	6.44877	0.21703	161.589	90.6468	153.855	106.66	108.027	224.81	14.7107	0.6819	159.044	88.83	194.001	32.5889	0.8015	1.04482	0.48102	0.24814	1.02629	0.5304	0.53437	1.01143
9363	EdJ 2	SWE	18.4045	62.9147	111	3.33663	8.26644	0.24926	0.03067	20.3935	-12.771	33.1645	12.4062	-1.06614	14.3281	-7.43011	642	17.0012	8.51917	0.23652	203.506	114.608	184.488	137.137	92.0049	208.53	4.96267	0.7706	126.47	96.6028	174.106	21.466	0.88841	1.08902	0.52768	0.21091	1.06326	0.59927	0.60641	1.02683
9369	EkS 2	SWE	14.9986	57.6781	111	5.65436	7.87892	0.28999	0.02387	20.57	-6.6	27.17	13.2707	0.18635	14.3177	-2.62913	629	16.6915	8.05975	0.22623	203.94	109.802	193.927	129.995	103.484	214.36	13.71	0.68409	152.684	85.8028	185.997	31.1139	0.87833	1.06694	0.56289	0.1979	1.05433	0.62357	0.63334	1.02762
9371	FäL 1	SWE	18.3175	63.016	0	2.72822	8.39923	0.25101	0.03087	19.9	-13.5613	33.4613	11.7782	-2.78494	13.7397	-8.11313	649	17.2161	8.51891	0.2293	206.135	116.199	191.792	142.117	91.4206	207.002	4.74133	0.77132	125.693	84.8509	172.977	17.2093	0.90011	1.08721	0.56251	0.19263	1.06118	0.63209	0.63971	1.03093
9380	FlyA 3	SWE	13.3742	55.7488	1	7.7529	6.05015	0.26364	0.02144	20.0484	-2.9	22.9484	14.4854	3.99028	15.599	0.36997	678	16.1019	8.29625	0.20296	202.348	122.274	196.577	156.527	107.789	214.813	17.4735	0.65124	148.411	111.848	183.385	35.0433	0.93279	1.0886	0.6793	0.15184	1.07744	0.7246	0.74755	1.04885
9381	Fri 1	SWE	14.2091	55.8106	4	7.87441	5.67541	0.25253	0.02126	20.0742	-2.4	22.4742	15.1255	3.20289	15.7298	0.57072	592	14.9704	7.60414	0.19736	179.984	107.391	174.278	132.427	109.777	221.258	17.6452	0.65824	161.249	102.086	187.633	35.1532	0.8929	1.05989	0.62733	0.17361	1.05528	0.67104	0.68027	1.03174
9382	Fri 2	SWE	14.2091	55.8106	20	7.87441	5.67541	0.25253	0.02126	20.0742	-2.4	22.4742	15.1255	3.20289	15.7298	0.57072	592	14.9704	7.60414	0.19736	179.984	107.391	174.278	132.427	109.777	221.258	17.6452	0.65824	161.249	102.086	187.633	35.1532	0.8929	1.05989	0.62733	0.17361	1.05528	0.67104	0.68027	1.03174
9383	Fri 3	SWE	14.2091	55.8106	20	7.87441	5.67541	0.25253	0.02126	20.0742	-2.4	22.4742	15.1255	3.20289	15.7298	0.57072	592	14.9704	7.60414	0.19736	179.984	107.391	174.278	132.427	109.777	221.258	17.6452	0.65824	161.249	102.086	187.633	35.1532	0.8929	1.05989	0.62733	0.17361	1.05528	0.67104	0.68027	1.03174
9386	Grön 12	SWE	18.1896	62.806	20	NA	NA	NA	NA	NA	NA	NA	NA	NA	NA	NA	NA	NA	NA	NA	NA	NA	NA	NA	NA	NA	NA	NA	NA	NA	NA	NA	NA	NA	NA	NA	NA	NA	NA	NA
9388	Grön 14	SWE	18.1896	62.806	100	NA	NA	NA	NA	NA	NA	NA	NA	NA	NA	NA	NA	NA	NA	NA	NA	NA	NA	NA	NA	NA	NA	NA	NA	NA	NA	NA	NA	NA	NA	NA	NA	NA	NA	NA
9390	Hadd-1	SWE	15.8979	57.3263	111	6.89514	6.92845	0.27109	0.02322	21.0581	-4.5	25.5581	14.9248	2.14743	15.4098	-1.14195	557	14.5943	7.37147	0.2017	174.873	101.853	168.368	120.3	107.389	222.703	14.7327	0.68032	168.025	99.4901	192.656	32.5286	0.83576	1.0515	0.52013	0.2263	1.04021	0.57129	0.57564	1.02232
9391	Hadd-2	SWE	15.8979	57.3263	41	6.89514	6.92845	0.27109	0.02322	21.0581	-4.5	25.5581	14.9248	2.14743	15.4098	-1.14195	557	14.5943	7.37147	0.2017	174.873	101.853	168.368	120.3	107.389	222.703	14.7327	0.68032	168.025	99.4901	192.656	32.5286	0.83576	1.0515	0.52013	0.2263	1.04021	0.57129	0.57564	1.02232
9392	Hadd-3	SWE	15.8979	57.3263	80	6.89514	6.92845	0.27109	0.02322	21.0581	-4.5	25.5581	14.9248	2.14743	15.4098	-1.14195	557	14.5943	7.37147	0.2017	174.873	101.853	168.368	120.3	107.389	222.703	14.7327	0.68032	168.025	99.4901	192.656	32.5286	0.83576	1.0515	0.52013	0.2263	1.04021	0.57129	0.57564	1.02232
9399	Hamm-1	SWE	13.9905	55.4234	80	8.00762	5.69254	0.25428	0.02128	20.0871	-2.3	22.3871	15.2447	3.37846	15.8356	0.65997	598	14.628	7.60387	0.19648	181.544	108.384	175.916	133.779	108.309	216.873	17.4232	0.65472	159.011	100.918	184.612	34.9371	0.8961	1.06054	0.63904	0.17033	1.05539	0.67774	0.68798	1.0323
9402	Hel-3	SWE	14.8549	57.8765	195	5.62099	7.91226	0.29004	0.02393	20.58	-6.7	27.28	13.2382	0.14014	14.2997	-2.68445	623	16.5191	7.82872	0.23078	203.108	108.544	192.802	127.982	103.331	214.605	13.5194	0.68573	152.438	85.6941	185.917	30.9433	0.87354	1.06642	0.54877	0.20306	1.05301	0.61283	0.62425	1.02595
9404	HolA-1 1	SWE	13.399	55.7491	5	7.7529	6.05015	0.26364	0.02144	20.0484	-2.9	22.9484	14.4854	3.99028	15.599	0.36997	678	16.1019	8.29625	0.20296	202.348	122.274	196.577	156.527	107.789	214.813	17.4735	0.65124	148.411	111.848	183.385	35.0433	0.93279	1.0886	0.6793	0.15184	1.07744	0.7246	0.74755	1.04885
9405	HolA-1 2	SWE	13.399	55.7491	1	7.7529	6.05015	0.26364	0.02144	20.0484	-2.9	22.9484	14.4854	3.99028	15.599	0.36997	678	16.1019	8.29625	0.20296	202.348	122.274	196.577	156.527	107.789	214.813	17.4735	0.65124	148.411	111.848	183.385	35.0433	0.93279	1.0886	0.6793	0.15184	1.07744	0.7246	0.74755	1.04885
9407	HolA-2 2	SWE	13.399	55.7491	0	7.7529	6.05015	0.26364	0.02144	20.0484	-2.9	22.9484	14.4854	3.99028	15.599	0.36997	678	16.1019	8.29625	0.20296	202.348	122.274	196.577	156.527	107.789	214.813	17.4735	0.65124	148.411	111.848	183.385	35.0433	0.93279	1.0886	0.6793	0.15184	1.07744	0.7246	0.74755	1.04885
9408	Kal 1	SWE	13.9519	56.047	0	7.51638	6.19209	0.26535	0.02168	20.1355	-3.2	23.3355	14.7594	2.92913	15.4603	0.03771	663	16.6141	8.52633	0.20128	201.003	119.302	195.26	151.095	107.231	216.195	16.8752	0.65852	157.542	99.8532	183.217	34.2912	0.92394	1.08031	0.65944	0.1575	1.07205	0.71089	0.7306	1.04565
9409	Kia 1	SWE	14.302	56.0573	10	7.78756	6.11759	0.26314	0.02166	20.4484	-2.8	23.2484	15.071	3.17154	15.7555	0.30504	602	15.6021	7.83452	0.19928	184.451	108.684	178.637	134.715	107.871	218.433	16.7852	0.66198	158.617	100.27	184.727	34.2097	0.88544	1.06094	0.60337	0.18329	1.05676	0.65425	0.66535	1.03318
9412	Kor 3	SWE	16.1494	57.2746	10	6.97037	6.82808	0.26821	0.02323	21.0581	-4.4	25.4581	15.0182	2.17721	15.4804	-1.08034	550	14.3644	7.37169	0.19618	172.114	101.804	166.254	118.632	107.838	224.137	14.7327	0.68119	168.649	99.872	193.563	32.586	0.83325	1.0495	0.52181	0.22599	1.03745	0.57055	0.57408	1.02121
9413	Kor 4	SWE	16.1494	57.2746	3	6.97037	6.82808	0.26821	0.02323	21.0581	-4.4	25.4581	15.0182	2.17721	15.4804	-1.08034	550	14.3644	7.37169	0.19618	172.114	101.804	166.254	118.632	107.838	224.137	14.7327	0.68119	168.649	99.872	193.563	32.586	0.83325	1.0495	0.52181	0.22599	1.03745	0.57055	0.57408	1.02121
9416	Kru-3	SWE	18.3837	57.7215	20	7.22371	5.50072	0.23585	0.02233	20.1226	-3.2	23.3226	6.98926	5.68487	15.5626	-0.36979	528	13.1378	6.94438	0.23651	162.418	92.2087	143.245	124.512	105.375	223.718	12.7687	0.70292	50.5614	145.447	184.399	35.1058	0.83873	1.06537	0.48494	0.24723	1.05816	0.54039	0.55367	1.02761
9421	Lan 1	SWE	14.3997	55.9745	20	NA	NA	NA	NA	NA	NA	NA	NA	NA	NA	NA	NA	NA	NA	NA	NA	NA	NA	NA	NA	NA	NA	NA	NA	NA	NA	NA	NA	NA	NA	NA	NA	NA	NA	NA
9427	Näs 2	SWE	18.4055	62.8815	20	3.33663	8.26644	0.24926	0.03067	20.3935	-12.771	33.1645	12.4062	-1.06614	14.3281	-7.43011	642	17.0012	8.51917	0.23652	203.506	114.608	184.488	137.137	92.0049	208.53	4.96267	0.7706	126.47	96.6028	174.106	21.466	0.88841	1.08902	0.52768	0.21091	1.06326	0.59927	0.60641	1.02683
9433	Nyl 13	SWE	18.2763	62.9513	47	3.3363	8.2826	0.25045	0.03055	20.3	-12.771	33.071	12.3532	-1.04021	14.2633	-7.40816	651	17.0097	8.74994	0.23073	205.21	117.608	186.549	144.869	92.3721	209.205	5.212	0.76832	126.875	96.9247	174.536	17.6669	0.8938	1.09179	0.53753	0.20614	1.06487	0.60934	0.61547	1.03324
9436	Puk-1	SWE	14.6806	56.1633	47	7.85471	6.03484	0.25958	0.02169	20.6484	-2.6	23.2484	15.2322	3.16945	15.8792	0.38799	579	14.7114	7.60473	0.19615	175.546	106.317	168.379	130.107	108.761	220.875	16.65	0.6648	159.97	101.012	186.51	34.1904	0.86735	1.06102	0.56747	0.20283	1.0532	0.617	0.62523	1.02999
9450	Spro 1	SWE	18.2109	57.2545	3	7.46513	5.45062	0.23471	0.02228	20.2226	-3	23.2226	9.19605	3.19133	15.736	-0.18524	513	12.8302	6.72731	0.23208	158.648	90.2973	142.223	117.304	107.203	225.194	13.6452	0.69617	70.0749	110.857	186.902	35.9442	0.83429	1.06093	0.48713	0.24442	1.04964	0.54144	0.55464	1.02137
9451	Spro 2	SWE	18.2109	57.2545	0	7.46513	5.45062	0.23471	0.02228	20.2226	-3	23.2226	9.19605	3.19133	15.736	-0.18524	513	12.8302	6.72731	0.23208	158.648	90.2973	142.223	117.304	107.203	225.194	13.6452	0.69617	70.0749	110.857	186.902	35.9442	0.83429	1.06093	0.48713	0.24442	1.04964	0.54144	0.55464	1.02137
9452	Spro 3	SWE	18.2109	57.2545	0	7.46513	5.45062	0.23471	0.02228	20.2226	-3	23.2226	9.19605	3.19133	15.736	-0.18524	513	12.8302	6.72731	0.23208	158.648	90.2973	142.223	117.304	107.203	225.194	13.6452	0.69617	70.0749	110.857	186.902	35.9442	0.83429	1.06093	0.48713	0.24442	1.04964	0.54144	0.55464	1.02137
9453	Stenk-2	SWE	18.5162	57.8009	29	7.1741	5.51699	0.23454	0.02252	20.1226	-3.4	23.5226	6.91183	6.67147	15.5792	-0.49305	532	13.3679	6.94417	0.2383	164.426	92.2598	144.251	125.486	105.355	224.374	12.6845	0.70561	50.3551	156.842	184.725	34.8254	0.84083	1.06719	0.4864	0.24553	1.05843	0.54335	0.55755	1.02773
9455	Stenk-4	SWE	18.5162	57.8009	47	7.1741	5.51699	0.23454	0.02252	20.1226	-3.4	23.5226	6.91183	6.67147	15.5792	-0.49305	532	13.3679	6.94417	0.2383	164.426	92.2598	144.251	125.486	105.355	224.374	12.6845	0.70561	50.3551	156.842	184.725	34.8254	0.84083	1.06719	0.4864	0.24553	1.05843	0.54335	0.55755	1.02773
9471	Ull-A-1	SWE	13.9707	56.0648	29	7.51638	6.19209	0.26535	0.02168	20.1355	-3.2	23.3355	14.7594	2.92913	15.4603	0.03771	663	16.6141	8.52633	0.20128	201.003	119.302	195.26	151.095	107.231	216.195	16.8752	0.65852	157.542	99.8532	183.217	34.2912	0.92394	1.08031	0.65944	0.1575	1.07205	0.71089	0.7306	1.04565
9476	VårA 1	SWE	14.3336	55.5796	85	NA	NA	NA	NA	NA	NA	NA	NA	NA	NA	NA	NA	NA	NA	NA	NA	NA	NA	NA	NA	NA	NA	NA	NA	NA	NA	NA	NA	NA	NA	NA	NA	NA	NA	NA

## Sheet: S1 variables description
BioClim code	Description
Bio01	Annual mean temperature (°C)
Bio02	Mean diurnal temperature range (mean(period max-min)) (°C)
Bio03	Isothermality (Bio02 ÷ Bio07)
Bio04	Temperature seasonality (C of V)
Bio05	Max temperature of warmest week (°C)
Bio06	Min temperature of coldest week (°C)
Bio07	Temperature annual range (Bio05-Bio06) (°C)
Bio08	Mean temperature of wettest quarter (°C)
Bio09	Mean temperature of driest quarter (°C)
Bio10	Mean temperature of warmest quarter (°C)
Bio11	Mean temperature of coldest quarter (°C)
Bio12	Annual precipitation (mm)
Bio13	Precipitation of wettest week (mm)
Bio14	Precipitation of driest week (mm)
Bio15	Precipitation seasonality (C of V)
Bio16	Precipitation of wettest quarter (mm)
Bio17	Precipitation of driest quarter (mm)
Bio18	Precipitation of warmest quarter (mm)
Bio19	Precipitation of coldest quarter (mm)
Bio20	Annual mean radiation (W m-2)
Bio21	Highest weekly radiation (W m-2)
Bio22	Lowest weekly radiation (W m-2)
Bio23	Radiation seasonality (C of V)
Bio24	Radiation of wettest quarter (W m-2)
Bio25	Radiation of driest quarter (W m-2)
Bio26	Radiation of warmest quarter (W m-2)
Bio27	Radiation of coldest quarter (W m-2)
Bio28	Annual mean moisture index
Bio29	Highest weekly moisture index
Bio30	Lowest weekly moisture index
Bio31	Moisture index seasonality (C of V)
Bio32	Mean moisture index of wettest quarter
Bio33	Mean moisture index of driest quarter
Bio34	Mean moisture index of warmest quarter
Bio35	Mean moisture index of coldest quarter

## Sheet: S2
Accession	Plant	Area	Callose content	Stem length	Trichome autofluorescence	Epidermis autofluorescence	Density	Number of branches	Metal ring	Metal gradient	Metal base	Metal surround	Metal stomata
991	1	36682.2	3.162	0.342319	2	2	2.5	3.5	2	0.5	0	0	0
991	2	57195.7	4.611	0.296929	1	2	2.5	3	2	0.5	0	0	0
991	3	40129.1	3.957	0.32336	1	2	2	3	2	0.5	0	0	0
1002	1	31524.1	7.002	0.260954	1	0	2.5	2.5	2	0.5	0	0	0
1002	2	39866.7	7.341	0.259055	1	0	2.5	2.5	2	0.5	0	0	0
1002	3	27402.4	15.135	0.304257	1	0	2.5	2.5	2	1	0	0	0
1006	1	33168.5	0.009	0.255684	2	0	2.5	3	2	0.5	0	0	0
1006	2	16435.1	6.774	0.25515	2	0	1.5	2.5	2	1	1	1	0
1006	3	24253.2	9.147	0.280392	2	0	2.5	3	2	1	1	0	0
1061	1	26863.7	23.769	0.254727	2	2	2.5	2	2	0.5	1	0	1
1061	2	29198	38.499	0.25057	1	1	3	2	2	0.5	1	0	0
1061	3	32934.4	39.939	0.261799	2	2	3	2	2	1	1	0	0
1063	1	21052.8	8.544	0.20611	0.5	2	3	3	1	1	1	1	0
1063	2	16863.2	4.668	0.196171	2	2	3	3	1	1	1	0	0
1063	3	24595.1	12.405	0.191984	2	2	3	3	1	1	1	0	0
1070	1	20741	90.108	0.262501	2	2	2.5	2.5	1	1	1	0	0
1070	2	24586.7	113.166	0.284912	1	1	2.5	2.5	1	1	0	0	0
1070	3	22088	90.951	0.226237	2	2	2.5	2	1	1	0	0	1
1257	1	27335.1	89.184	0.226817	2	2	2.5	2.5	2	0.5	0	0	0
1257	2	27809.9	120.765	0.258917	2	2	2.5	2.5	2	0.5	0	0	0
1257	3	27469.5	88.983	0.251199	2	0	2.5	2	2	0.5	0	0	0
1317	1	37053.6	46.134	0.223162	2	0	2.5	2.5	0	1	2	1	0
1317	2	37850.6	29.052	0.228476	1	0	3	2.5	0	0.5	2	1	0
1317	3	32671.2	64.152	0.228333	1	0	3	2.5	0	0.5	2	2	0
1829	1	14490.5	6.642	0.220393	3	2	2	2.5	2	1	1	0	0
1829	2	14595.9	0.114	0.236905	3	2	3	2.5	2	1	1	0	0
1829	3	14113.9	0.159	0.234241	3	1	3	2.5	2	1	1	1	0
1872	1	35944.1	134.142	0.217936	3	4	2.5	3	2	0.5	1	0	0
1872	2	26788.3	76.995	0.243938	3	4	2.5	3	2	0.5	0	0	0
1872	3	24904.3	58.707	0.252348	3	4	2.5	2.5	2	1	1	1	0
1925	1	18943.1	9.282	0.240161	2	4	1.5	2.5	2	0.5	0	0	0
1925	2	21866.3	56.49	0.282222	3	4	2	2.5	2	0.5	1	0	0
1925	3	19667.9	47.691	0.22967	2	4	2	2.5	2	0.5	1	0	0
2057	1	22782.7	23.256	0.252306	1	2	3	3	2	0	0	0	0
2057	2	24908.6	11.679	0.211107	1	2	3	2.5	2	0.5	0	0	0
2057	3	27064.8	19.029	0.224279	1	2	3	2.5	2	0.5	0	0	0
2171	1	38543.9	11.247	0.366831	0.5	0	2	2.5	1	0.5	0	0	0
2171	2	51091.2	9.048	0.354295	0	0	2	2.5	1	0.5	0	0	0
2171	3	43306.4	5.85	0.365764	0.5	0	2	2.5	1	0.5	0	0	0
5717	1	30798.7	83.874	0.257719	2	0	2	2.5	2	0.5	0	0	1
5717	2	31672.7	0.399	0.248476	2	0	2	2.5	2	0.5	0	0	1
5717	3	29965.8	1.101	0.231666	2	0	2	2.5	2	0.5	0	0	1
5784	1	17227.3	96.783	0.241578	2	0	1	3	2	1	0	0	0
5784	2	20367.6	110.745	0.234695	1	0	1	2.5	2	2	0	0	0
5784	3	20115	111.735	0.232255	2	0	1	2.5	2	2	1	1	0
5832	1	31245.2	0.798	0.254762	3	0	2	3	2	0.5	0	0	0
5832	2	28335.6	12.255	0.28753	2	0	2	3	2	1	0	0	0
5832	3	33186.4	4.431	0.264202	3	0	2	3	2	1	1	0	0
5836	1	36881	16.323	0.315616	3	0	2.5	3	1	1	1	0	0
5836	2	40686.6	18.846	0.25503	1	0	2.5	3	1	1	1	0	0
5836	3	34428.6	16.443	0.287666	1	0	2.5	3	1	1	1	1	0
5837	1	43262.7	24.828	0.267761			2	2.5	2	2	0	0	0
5837	2	42322.3	10.884	0.30337			2	2	2	2	1	0	0
5837	3	42413.6	16.461	0.27045			2	2.5	2	2	0	0	0
5856	1	34034.7	17.097	0.250528	2	2	3	2.5	2	1	0	0	0
5856	2	30795.6	35.637	0.226988	2	2	1	3	2	1	0	0	0
5856	3	34864.7	21.066	0.25416	2	2	3	3	2	1	1	0	0
5865	1	38477.5	1.11	0.237619	2	0	3	2.5	2	0	0	0	0
5865	2	37019.7	3.888	0.196661	3	0	3	2.5	2	0.5	0	0	0
5865	3	31884.8	18.801	0.218508	2	0	3	2	2	0.5	0	0	0
6009	1	22309.4	167.778	0.219051	3	0	3	2.5	2	1	0	0	0
6009	2	36098.4	161.55	0.213569	3	0	3	2.5	2	1	0	0	0
6009	3	27389.7	193.617	0.193783	3	0	4	2.5	2	1	0	0	0
6017	1	25800.8	32.487	0.252937	2	0	2.5	2.5	2	1.5	1	1	0
6017	2	33328.9	110.157	0.240821	0.5	0	2.5	2.5	2	1.5	0	0	0
6017	3	23800	3.201	0.214792	2	0	3	2	2	1.5	0	0	0
6034	1	22874.3	17.91	0.317764	2	4	2	2	2	2.5	2	0	0
6034	2	19828.6	26.301	0.338593	1	4	2.5	2	2	2.5	2	0	0
6034	3	18751.5	26.433	0.347836	1	4	2	2	2	2.5	2	0	0
6041	1	20483.5	12.468	0.217622	1	1	2	3	2	2	0	0	0
6041	2	19658.1	19.656	0.164074	2	4	2	3	2	2	0	0	0
6041	3	20093	5.787	0.188425	1	4	2	3	2	2	0	0	0
6076	1	27658.5	100.23	0.232496	3	0	2.5	2.5	2	1	1	0	0
6076	2	20838.6	88.977	0.231202	3	0	2.5	2.5	2	1	1	0	0
6076	3	28877.2	93.066	0.274228	0.5	0	2.5	2.5	2	1	1	0	0
6086	1	24583.8	26.31	0.223888	1	2	3	2	2	2	0	0	0
6086	2	25521.3	80.757	0.214826	3	2	2	2.5	2	2	0	0	0
6086	3	25975	46.473	0.189957	3	2	3	2.5	2	2	1	0	0
6087	1	25871.6	178.44	0.197646	3	0	3	2	2	2	0	0	0
6087	2	25211.5	149.49	0.212077	3	0	3	2	2	2	1	1	0
6087	3	26320.1	116.979	0.211546	3	0	3	2.5	2	2	1	0	0
6091	1	24552.6	65.31	0.273073	3	2	3	2	2	1.5	0	1	0
6091	2	25489.5	41.262	0.287743	3	2	3	2.5	2	1.5	0	0	0
6091	3	22966.8	43.035	0.286656	3	2	3	2.5	2	1.5	1	0	0
6099	1	34368.7	169.146	0.280142	1	0	2	2.5	1	1	1	1	0
6099	2	27393.7	193.023	0.242919	1	0	2	2.5	0	1	2	1	0
6099	3	29922.5	141.696	0.274477	1	0	2	2.5	0	1	2	1	0
6104	1	22434.8	66.108	0.243066	2	0	3	3	2	1	1	0	0
6104	2	16760.8	15.879	0.259094	2	0	3	3	2	1	0	0	0
6104	3	21882.2	120.531	0.242263	1	0	2	3	2	1	0	0	0
6106	1	19034.7	99.879	0.196456	2	0	3	2.5	0	2	1	1	0
6106	2	24536.1	94.191	0.208271	3	0	3	2.5	0	2	1	1	0
6106	3	25569.3	84.567	0.176931	3	0	2	2.5	0	2	1	1	0
6111	1	28053.5	44.685	0.218185	1	0	2	2.5	2	1	2	0	0
6111	2	33700.9	12.807	0.235959	1	0	1.5	3	2	1	2	0	0
6111	3	30393.3	55.209	0.216538	1	0	2	2.5	2	1	2	1	0
6112	1	24767.6	57.888	0.183565	0.5	0	1.5	2.5	0	1	2	2	2
6112	2	21534.8	91.569	0.17814	0.5	0	2	2.5	0	1	2	2	2
6112	3	23385	98.583	0.206405	3	0	2	2	0	1	2	2	2
6124	1				2	2	3		1	1	1	0	0
6124	2				2	2	3		0	1	1	0	0
6124	3				2	2	3		2	0	1	1	0
6149	1	24695	13.257	0.226489	2	0	2	2	0	0	0	0	0
6149	2	24464.1	10.938	0.240469	2	0	2	2	0	0	1	0	0
6149	3	38258.7	1.536	0.236692	1	0	2	2.5	0	0	1	0	0
6163	1	29552.3	19.884	0.296371	2	0	2	2	0	0	1	2	0
6163	2	24716.4	40.977	0.295298	2	0	2	2	0	0	1	1	0
6163	3	27048.1	24.561	0.256975	2	0	2	2	0	0	1	2	0
6195	1	18053.8	124.674	0.228274	1	0	2	3	0	0	1	0	0
6195	2	23023.2	97.293	0.231291	1	0	2	2.5	0	0	2	0	0
6195	3	20282.6	48.492	0.230049	0.5	0	2	2.5	0	0	2	0	0
6202	1	21894.9	1.524	0.246531	2	0	2	2.5	0	0	2	1	0
6202	2	27017.5	14.52	0.288282	0.5	0	2	2.5	0	0	2	1	0
6202	3	25497.6	5.712	0.255317	0.5	0	2	3	1	0	2	1	0
6203	1	22000.1	16.011	0.261295	1	0	3	2.5	2	1	0	0	0
6203	2	13714.2	1.563	0.2147	1	0	1	2	2	1	0	0	0
6203	3	23996.8	9.246	0.247712	1	0	3	3	2	1	0	0	0
6210	1	35779.4	7.53	0.222121	2	0	3	2.5	1	1	0	0	0
6210	2	33193.4	7.02	0.217482	1	0	3	2.5	1	1	0	0	0
6210	3	31103	5.337	0.250568	1	0	3	2.5	1	1	0	0	0
6216	1	26556.2	9.897	0.243272	1	2	3	2.5	1	0	1	0	0
6216	2	21486	6.048	0.272164	1	2	3	2.5	1	0	1	0	0
6216	3	25488.1	25.188	0.263706	3	2	3	2.5	1	0	1	0	0
6217	1	23282.1	63.831	0.320226	3	2	2.5	2	2	0	1	1	0
6217	2	21442.6	152.643	0.287213	3	2	3	2	2	0	2	1	0
6217	3	17470.9	136.545	0.283501	3	2	3	2	2	0	1	0	0
6220	1	26746.4	1.467	0.252407	2	4	3	3	0	0	0	0	0
6220	2	27496.9	6.99	0.244643	2	3	3	3	0	0	0	0	0
6220	3	28487	19.518	0.259914	2	1	4	3	0	0	0	0	0
6221	1	26262.6	21.393	0.247441	1	4	3	2	0	0	1	0	0
6221	2	29582.9	10.917	0.229417	1	4	3	2	0	0	0	0	0
6221	3	24005.8	21.174	0.224836	1	4	3	2.5	0	0	1	0	0
6244	1	14853.2	85.665	0.222213	3	0	2	2	0	0	0	0	0
6244	2	19076.6	45.156	0.220846	1	0	2.5	2	0	0	0	0	0
6244	3	26184.3	35.628	0.215929	1	0	3	2	0	0	1	2	0
6900	1	30666.7	12.39	0.333858	1	2	4	2	0	0	1	2	0
6900	2	29878	14.418	0.341095	1	2	4	2	0	0	1	1	0
6900	3	36420.9	12.693	0.300749	1	2	4	2	0	0	1	2	0
6903	1	18799.7	64.251	0.147871	1	2	3	2.5	1	0	0	0	0
6903	2	18088.2	40.422	0.150812	1	1	3	2.5	1	0	0	0	0
6903	3	24928.6	62.52	0.172705	1	2	3	2.5	1	0	1	0	0
6907	1	38588.1	13.329	0.217828	1	1	3	3.5	1	0	0	0	0
6907	2	41689.7	17.874	0.261923	1	1	3	3.5	1	0	0	0	0
6907	3	30688	62.79	0.220672	1	2	3	3.5	0	0	1	0	0
6909	1	22840.2	140.913	0.174728	2	3	3	3	1	0	1	0	0
6909	2	37498.3	78.948	0.148101	2	3	3	3	1	0	1	0	0
6909	3	22240	34.812	0.159586	2	4	2.5	3	1	0	1	0	0
6911	1	19600.8	15.282	0.158685	2	1	3	2.5	2	1	0	0	0
6911	2	18316.5	20.505	0.160381	2	4	3	2.5	2	1	0	0	0
6911	3	13518.6	6.933	0.149663	2	1	3	2.5	2	1	0	0	0
6913	1	27037.7	116.055	0.215191	3	3	3	2	0	0	0	0	0
6913	2	21023.3	19.107	0.231997	3	3	3	2.5	0	0	0	0	0
6913	3	22533.6	115.932	0.219312	2	3	2	2.5	0	0	0	0	0
6917	1	29229.2	1.896	0.251001	2	3	2.5	2.5	1	0	0	0	0
6917	2	32535.9	96.849	0.27828	3	3	2.5	2.5	0	0	0	0	0
6917	3	21134.3	69.774	0.23899	3	3	2.5	2.5	1	0	0	0	0
6919	1	26030.2	8.238	0.192911	1	1	2	2.5	2	1	1	0	0
6919	2	25488.4	39.945	0.23075	1	1	1.5	2.5	2	1	0	0	0
6919	3	22093.2	6.09	0.237226	1	1	1.5	2	2	1	0	0	0
6923	1	28960.4	91.413	0.20296	2	4	2	2.5	0	0	2	2	0
6923	2	22976.7	10.47	0.210198	2	4	2	2.5	0	0	2	2	0
6923	3	19517.9	104.79	0.194004	2	4	2.5	2.5	0	0	2	2	0
6931	1	25016.1	23.949	0.274046	3	0	2.5	3	2	1	2	0	0
6931	2	18692.8	12.063	0.260616	3	0	2.5	3	2	1	1	0	0
6931	3	21730.8	5.343	0.236388	3	0	2.5	3	2	1	1	0	0
6933	1	35350.8	33.045	0.269822	3	0	2	3	0	0	2	2	0
6933	2	33699.7	75.873	0.277029	2	0	2	3	0	0	2	1	0
6933	3	33944.5	62.34	0.269207	3	0	2	3	0	0	2	2	0
6938	1	21762	2.085	0.226744	0.5	0	2.5	2	2	0	0	0	0
6938	2	20173.1	0.009	0.239445	3	0	2.5	2.5	2	0	0	0	0
6938	3	20259.8	13.365	0.231081	0.5	0	2.5	2.5	2	0	0	0	0
6943	1	31868.6	70.965	0.252174	3	2	2.5	3	1	0.5	2	0	0
6943	2	23816.2	109.056	0.245194	3	2	2.5	3	0	0	2	0	0
6943	3	25434	113.448	0.262756	3	2	2.5	3	0	0	2	0	0
6945	1	39614.4	206.637	0.243405	3	0	2	2	2	0.5	0	0	0
6945	2	28716.8	207.258	0.260897	3	0	2	2.5	2	0.5	0	0	0
6945	3	25906.2	149.844	0.248254	1	0	2	2.5	2	0.5	0	0	0
6957	1	28613.6	63.27	0.2168	3	2	2.5	2.5	2	0.5	0	0	0
6957	2	25168.1	83.292	0.200873	3	2	2	2.5	2	1	0	0	0
6957	3	28507.5	33.927	0.229266	3	2	2.5	2.5	2	1	1	0	0
6987	1	19897.7	220.854	0.165951	0.5	4	1	2	1	0.5	1	0	0
6987	2	22747.2	161.145	0.20207	0.5	4	1	3	1	0	2	2	0
6987	3	21822.1	164.544	0.203467	0.5	4	1	3	1	0	2	1	0
6989	1	28304.7	2.1	0.26906	0.5	2	2	2.5	1	0	0	0	0
6989	2	22094	11.253	0.236376	0.5	2	2	2.5	2	0	0	0	0
6989	3	30551.6	18.573	0.247467	1	2	2	2.5	1	0	0	0	0
7028	1	14639.9	65.037	0.157762	0.5	4	1	2.5	2	1	0	0	0
7028	2	16063.2	49.425	0.185421	0.5	4	1	3	2	1	0	0	0
7028	3	17389.7	45.3	0.177985	0.5	4	1	3	2	1	0	0	0
7102	1	38565.6	17.886	0.220931	0.5	2	2	3	1	0	1	0	0
7102	2	28706.1	21.804	0.231559	0.5	2	2	3	0	0	1	0	0
7102	3	21446.7	36.621	0.265963	0.5	2	3	3	1	0	1	0	0
7109	1	24030.3	64.614	0.172028	2	4	3	3	0	0	0	0	0
7109	2	21122.7	4.482	0.212185	2	4	3	3	0	0	0	0	0
7109	3	25626.5	85.38	0.180268	3	4	3	3	0	0	0	0	0
7126	1	23013.4	1.659	0.211847	1	0	2	2.5	0	0	0	0	0
7126	2	29631.2	2.571	0.224463	1	0	3	2.5	0	0	0	0	0
7126	3	24595.1	1.203	0.236844	1	0	3	2.5	0	0	0	0	0
7143	1	14861.2	46.968	0.15085	2	4	1.5	3	0	0	2	1	2
7143	2	18147.5	18.183	0.177714	1	4	1.5	3	0	0	2	1	2
7143	3	21432	16.593	0.159949	1	4	1.5	3	1	0	2	1	2
7147	1	17079.6	10.497	0.170864	1	1	2	3	2	1	0	0	0
7147	2	17725.8	46.671	0.169523	0.5	1	2	2.5	2	1	0	0	0
7147	3	18972.8	45.78	0.190955	0.5	2	2	3	2	1	0	0	0
7163	1	14007.5	5.724	0.178417	0.5	4	1	3	1	1	2	0	0
7163	2	19947.1	2.025	0.172057	0.5	4	1	3	1	1	2	0	0
7163	3	21325.9	5.13	0.18187	0.5	4	1	3	1	1	2	0	0
7164	1	17688.2	0.81	0.249804	4	2	4	3	2	1.5	0	0	0
7164	2	22091.7	0.408	0.20961	2	2	4	3	2	1.5	0	0	0
7164	3	26995.2	0.039	0.211268	2	2	4	3	2	1.5	0	0	0
7169	1	21201.6	0.642	0.240732	1	0	3	2.5	0	2	0	0	0
7169	2	23674.9	2.499	0.29249	0	0	3	3	0	3	0	0	0
7169	3	29510.9	2.676	0.286767	3	0	2.5	3	0	2	0	0	0
7424	1	22760.8	98.829	0.224343	3	4	1	2	2	0.5	0	0	0
7424	2	26648.7	143.247	0.209238	3	4	1	2	2	1	0	0	0
7424	3	21390.6	135.474	0.1667	1	2	1	2	2	0.5	0	0	0
7520	1	30673.6	69.975	0.17046	1	2	1	3	2	0.5	1	0	0
7520	2	27277	38.43	0.181003	1	2	1	3	2	0.5	0	0	0
7520	3	28312.8	96.768	0.186027	1	2	1.5	3	2	0.5	0	0	0
7523	1	20121.3	148.308	0.262544	0.5	0	2.5	2.5	2	0.5	0	0	0
7523	2	20660.3	6.132	0.263442	0.5	0	2.5	2	2	1	0	0	0
7523	3	22401.8	110.502	0.216883	3	0	2.5	2.5	2	0.5	0	0	0
8259	1	23649.7	32.808	0.28004	2	2	3	2	2	1	0	0	0
8259	2	24996.5	47.937	0.313148	1	2	3	2	2	1	0	0	0
8259	3	25288.4	3.669	0.319548	1	2	3	2	2	1	0	0	0
8334	1				2	2	3	3	0	0	0	0	0
8334	2				2	2	1	2.5	0	0	0	0	0
8334	3				1	2	1	2.5	0	0	0	0	0
8351	1	22158.5	4.923	0.20791	1	0	4	2.5	0	0.5	1	0	0
8351	2	26300.2	2.889	0.197991	1	0	4	2.5	0	0.5	1	0	0
8351	3	27940.2	0.351	0.171324	1	0	4	2.5	0	0	1	0	0
9336	1	27622	27.441	0.266764	1	0	3	3	0	0	2	0	0
9336	2	35593.2	21.285	0.273588	1	0	3	3	0	0	2	1	0
9336	3	32473.5	19.287	0.274007	1	0	3	3	0	0	2	1	0
9343	1	43303.8	23.421	0.189338	3	0	3	2.5	2	1	1	1	0
9343	2	32248.9	26.526	0.194569	2	0	3	3	2	1	2	1	0
9343	3	40389.5	16.872	0.213487	3	0	3	3	2	1	1	1	0
9383	1	37464.5	11.871	0.262771	3	2	3	3	0	0	2	0	0
9383	2	31155.9	18.597	0.263911	3	2	3	3	0	0	2	0	0
9383	3	39370.5	15.852	0.28735	3	2	3	3	0	0	2	0	0
9399	1	11239.8	0.171	0.286392	2	0	1.5	2
9399	2	21466.6	2.1	0.33605	2.5	0	1.5	2
9399	3	22399.8	1.296	0.288464	3	0	1.5	2.5
9407	1	24117.3	0.198	0.249683	1	2	3	3	0	0	0	0	0
9407	2	27755.8	33.258	0.210597	1	2	3	3	0	0	0	0	0
9407	3	24330.3	2.637	0.227653	0.5	2	3	3	0	0	0	0	0
9416	1	35965.5	0.507	0.276824	2	0	3	3	1	0	2	0	0
9416	2	25774.8	0.516	0.219392	2	0	3	3	1	0	2	0	0
9416	3	31390.6	12.618	0.243675	2	0	3	3	1	0	2	0	0
9421	1	27434.8	0	0.227464	0.5	0	2	3	0	0	0	0	0
9421	2	32798	3.459	0.197248	0.5	0	2	3	0	0	0	0	0
9421	3	25750.2	2.211	0.220313	0.5	0	2	3	0	0	0	0	0
9427	1	25990.6	115.707	0.210539	0.5	0	2	3	0	0	0	0	0
9427	2	21311.1	109.65	0.197974	1	0	2	3	0	0	0	0	0
9427	3	20803.7	94.203	0.227405	1	0	2	3	0	0	0	0	0
9436	1	20341	4.455	0.179255	1	0	2.5	2.5	0	0	0	0	0
9436	2	28529.8	0.48	0.218974	1	0	2.5	2.5	0	0	0	0	0
9436	3	22027.9	1.578	0.190906	1	0	2.5	2.5	0	0	0	0	0
9450	1	41433.6	25.494	0.245819	0.5	0	2.5	3	0	0	0	0	0
9450	2	28250.6	1.182	0.214397	0.5	0	2.5	3	0	0	0	0	0
9450	3	35695.5	3.447	0.285952	0.5	0	3	3.5	1	0	0	0	0
9451	1	17748.4	1.461	0.261503	2	0	3	2.5	0	0	0	0	0
9451	2	30951.3	31.191	0.261115	2	0	3	2.5	0	0	0	0	0
9451	3	27343.4	4.194	0.26458	0.5	0	2	3	0	0	0	0	0
9455	1	32269.7	3.813	0.230598	3	0	3	3	0	0	0	0	0
9455	2	24871.1	7.167	0.208703	3	0	3	3	0	0	0	0	0
9455	3	26687.4	5.514	0.214608	2	0	2.5	3	0	0.5	0	0	0
9471	1	34970.2	45.069	0.219276	2	2	3	2.5
9471	2	45126.2	40.986	0.235271	2	2	3	3
9471	3	35872.4	64.878	0.236079	3	2	3	3

## Sheet: S3
Parameter	Broad sense heritability
Area	0.666147
Callose content	0.779251
Stem length	0.828426
Trichome autofluorescence	0.577502
Epidermis autofluorescence	0.928562
Density	0.781231
Number of branches	0.732053
Metal ring	0.944246
Metal gradient	0.941036
Metal base	0.828927
Metal surround	0.70086
Metal stomata	0.929105

## Sheet: S4 Spearman Rho
Parameter	Area	Circularity	Solidity	Length	Perimeter	Callose content	Stem length	Trichome autofluo-rescence	Epidermis autofluo-rescence	Autofluo-rescence color	Trichome density	Number of branches	Metal ring	Metal gradient	Metal base	Metal surround	Metal stomata	Shaveproof
Bio01	-0.0628629	0.0739121	0.137056	-0.0596249	-0.0717408	0.0170983	-0.239901	-0.141267	0.209988	-0.0221859	-0.196528	0.16913	0.0283246	0.0799418	0.0568016	0.123551	-0.11713	-0.0267513		positive over 0.1	over 0,25
Bio02	-0.190953	0.124903	0.175401	-0.129383	-0.223825	0.0813208	-0.362708	-0.142057	0.167113	-0.0073953	-0.22231	0.00517985	0.0448042	-0.107292	-0.0601597	-0.0197058	0.0932145	-0.0850037		negative over 0.1	over 0.25
Bio03	-0.145622	0.0816079	0.160295	-0.0969862	-0.146376	0.0892694	-0.350133	-0.204373	0.317526	0.0263658	-0.354793	0.142275	0.0816244	0.0566822	-0.043014	0.073545	-0.0193911	-0.129275		negligible
Bio04	-0.0523443	0.0853146	0.0629299	-0.0254552	-0.0951542	0.00674791	-0.0599604	0.0351318	-0.0824996	-0.0517693	0.0573261	-0.147876	0.00214743	-0.118699	-0.0430612	-0.110438	0.0677116	-0.0029576
Bio05	-0.159922	0.155082	0.140766	-0.138784	-0.203233	0.0589058	-0.451373	-0.177983	0.190665	-0.04341	-0.266276	0.149704	0.00433122	-0.0605182	0.0164917	0.093551	-0.0513135	-0.0488006
Bio06	0.00531192	-0.0392367	-0.0323996	-0.0329885	0.0350663	0.0264427	-0.0887287	-0.101957	0.12236	0.0328228	-0.147653	0.172582	0.00529119	0.122508	0.022488	0.115552	-0.0854825	0.0103142
Bio07	-0.115745	0.0909437	0.0896971	-0.0646691	-0.154149	0.0115817	-0.180443	-0.035025	0.00134561	-0.0529039	-0.0311576	-0.0892649	-0.0107995	-0.137703	-0.0370227	-0.0841552	0.0601384	-0.0584887
Bio08	-0.102765	0.11034	0.115774	-0.0874252	-0.109854	0.0194702	-0.170693	-0.0976084	0.0522748	-0.100319	-0.219744	-0.0042328	0.144298	0.0919865	-0.0271266	0.0472843	-0.116768	0.0171621
Bio09	0.0615103	-0.111633	-0.053061	0.042529	0.103819	-0.0184812	0.0180906	0.0179619	0.100502	0.0720237	-0.0359161	0.13896	-0.0288538	0.124562	0.0341581	0.0870895	-0.064101	-0.0539059
Bio10	-0.0847782	0.113847	0.140185	-0.075385	-0.111631	0.0317513	-0.350608	-0.112425	0.22268	-0.0527317	-0.269713	0.171541	0.0398851	0.0180506	0.0608299	0.117793	-0.123253	-0.0015683
Bio11	0.00952054	-0.0284835	0.0225164	-0.018669	0.0317499	0.0326427	-0.120329	-0.124361	0.161447	0.0311889	-0.154919	0.190655	0.00206737	0.109057	0.049053	0.127083	-0.0868979	-0.0143839
Bio12	-0.0632949	0.00921605	0.148988	-0.0079576	-0.0556081	0.0347126	-0.032324	0.0198272	0.262141	0.0355394	-0.0786637	-0.0270482	0.125564	0.0600916	-0.0079892	-0.0142416	-0.0053269	-0.0496625
Bio13	-0.1128	0.126947	0.171746	-0.0671734	-0.156673	0.0586407	-0.196671	-0.0741985	0.191107	-0.0199351	-0.182387	-0.141894	0.112729	-0.0417213	-0.0973296	-0.0319838	0.0510591	-0.0255862
Bio14	-0.157769	-0.018303	0.0777965	-0.0913279	-0.121839	0.0766366	-0.0800338	-0.050557	0.253581	0.0617346	-0.0971939	0.0464909	0.124802	0.0992957	-0.0282129	-0.106237	0.0324769	-0.0732636
Bio15	0.0909508	0.0306459	-0.0124559	0.0773223	0.0457517	0.0125466	-0.0251908	0.0447696	-0.16196	-0.0212213	0.0464705	-0.137923	-0.099871	-0.147758	-0.0032062	0.00753044	0.0847535	0.0102614
Bio16	-0.0918559	0.109298	0.186282	-0.0440887	-0.130015	0.0575672	-0.196026	-0.0554263	0.229307	-0.0025723	-0.188285	-0.116724	0.137255	-0.0058539	-0.100003	-0.0275443	0.03118	-0.0435997
Bio17	-0.100575	0.00148199	0.124102	-0.0517766	-0.0808559	0.0670584	-0.0552551	-0.0353827	0.283782	0.0501594	-0.111626	0.0442384	0.120262	0.090915	0.0142811	-0.0367656	-0.0091246	-0.0579387
Bio18	-0.102472	0.111723	0.190192	-0.05537	-0.128982	0.0780179	-0.14138	-0.0124256	0.210564	-0.0289381	-0.222669	-0.107626	0.232188	0.116383	-0.12584	-0.0797097	-0.0175342	-0.0290814
Bio19	-0.0577823	-0.0300239	0.0952125	-0.0136113	-0.0340235	0.00197028	0.0135486	-0.0266587	0.239294	0.0575547	-0.0037428	0.0465274	0.0864208	0.0800916	0.0176454	-0.0290641	-0.0251448	-0.0594622
Bio20	-0.0201183	0.0635998	0.113104	0.0385519	-0.0244291	-0.103906	-0.185194	-0.012817	0.0743133	-0.0877789	-0.20568	0.095672	0.0518271	-0.0454797	-0.0197415	0.0601271	-0.108738	-0.0435549
Bio21	0.159871	-0.0369086	-0.0985037	0.132226	0.160196	-0.214848	0.24745	0.182224	-0.199717	-0.0533747	0.196532	-0.0325861	-0.166107	-0.119361	0.0608982	0.0854465	-0.106665	0.0341
Bio22	-0.0930274	0.0863209	0.16783	-0.0348469	-0.103287	0.0331067	-0.351464	-0.118148	0.262151	-0.0681666	-0.307816	0.15348	0.114509	0.0126389	0.002858	0.072819	-0.0689919	-0.0615246
Bio23	0.102888	-0.0972164	-0.199233	0.0562401	0.114243	-0.0443018	0.342322	0.138954	-0.272457	0.0308673	0.32181	-0.133281	-0.139873	-0.0485832	0.0248022	-0.0650356	0.0365523	0.0605377
Bio24	-0.160947	0.113373	0.115304	-0.0934124	-0.151308	-0.0067987	-0.225176	-0.138866	0.0691828	-0.105142	-0.25525	0.0196612	0.132019	0.069812	-0.0884562	-0.0290983	-0.0813682	-0.0634951
Bio25	0.166275	-0.174952	-0.137666	0.145653	0.210329	-0.151743	0.313057	0.202325	-0.126648	0.0704161	0.224298	0.0266341	-0.0729306	0.0310395	0.0419243	0.0379294	-0.0165642	0.0106199
Bio26	0.0587023	0.0534743	0.101535	0.0955531	0.0442683	-0.127563	-0.0244851	0.100027	0.00371195	-0.0678438	-0.0927666	0.00146239	-0.0041553	-0.0799184	-0.0215239	0.0917858	-0.121179	-0.0556982
Bio27	-0.0316763	0.0646206	0.123768	0.0114928	-0.0410106	-0.0001442	-0.235754	-0.0273168	0.11781	-0.0996757	-0.200075	0.110246	0.0864093	0.00219618	-0.0253631	0.0351192	-0.0733551	-0.020478
Bio28	0.058098	-0.0776382	0.0438354	0.0999092	0.0890659	-0.0654205	0.287245	0.137231	0.0476613	0.0347257	0.146462	-0.107771	0.10108	0.121084	0.00099091	-0.0811781	-0.0127476	-0.0042569
Bio29	0.0375825	-0.137335	-0.0249291	0.0804338	0.072907	-0.0363711	0.190547	0.0802303	0.0478672	0.0652715	0.180671	-0.1111	0.03003	0.0408088	-0.0035799	-0.0550646	0.0457276	-0.0457505
Bio30	-0.0171226	-0.0326968	0.0816375	0.0526827	0.0167359	0.00305969	0.0720404	0.0408202	0.132582	-0.0012861	-0.112749	-0.057211	0.223021	0.212063	-0.105271	-0.102999	-0.0221741	-0.0580283
Bio31	0.0110622	-0.0098083	-0.124182	-0.0518444	-0.0036964	-0.0165293	-0.0678897	-0.047485	-0.113368	0.0106106	0.122219	0.11316	-0.189081	-0.160198	0.134058	0.111991	-0.03317	0.0473637
Bio32	0.0613797	-0.10314	0.0133181	0.0952536	0.0879167	-0.0412189	0.244419	0.109747	0.0939045	0.0675223	0.157396	-0.0751795	0.0205124	0.0729185	0.0109724	-0.0354376	0.0159135	-0.0475877
Bio33	0.00744341	-0.0352498	0.0798487	0.0662514	0.0357389	-0.0149495	0.120011	0.072894	0.126603	-0.0028938	-0.0509907	-0.0707122	0.214197	0.194764	-0.0874264	-0.0965197	-0.0248527	-0.0399253
Bio34	0.00101606	-0.016058	0.0715627	0.0426408	0.0207054	0.00137606	0.0848797	0.0673984	0.115329	-0.0080384	-0.0580687	-0.0869265	0.223008	0.203835	-0.107938	-0.0963314	-0.036637	-0.0227184
Bio35	-0.0241131	-0.068722	0.0523017	0.0237532	0.0166243	-0.0062313	0.143929	0.0432177	0.19703	0.0620567	0.037843	0.028696	0.0874122	0.140034	-0.0109394	-0.0407126	-0.0334442	-0.065288

## Sheet: S4 P values
Parameter	Area	Circularity	Solidity	Length	Perimeter	Callose content	Stem length	Trichome autofluo-rescence	Epidermis autofluo-rescence	Autofluo-rescence color	Trichome density	Number of branches	Metal ring	Metal gradient	Metal base	Metal surround	Metal stomata	Shaveproof
Bio01	0.54606	0.453449	0.127435	0.572111	0.467609	0.902013	0.00153406	0.1111	0.00727277	0.862275	0.0138071	0.0450758	0.814646	0.400755	0.585923	0.176022	0.203364	0.825573		highly significant, 0 < P ≤ 0.001
Bio02	0.0191882	0.176022	0.0375697	0.158621	0.00391746	0.398352	9.22e-08	0.109563	0.0477135	0.96494	0.003762	0.978361	0.689426	0.236249	0.564291	0.882757	0.316022	0.366571		highly significant, 0.001 < P ≤ 0.01
Bio03	0.103369	0.396934	0.0653529	0.30128	0.101511	0.345362	1.82e-07	0.00979313	3.35e-06	0.829345	1.34e-07	0.110446	0.391772	0.586674	0.702522	0.453437	0.883242	0.15278		significant, 0.01 < P ≤ 0.05
Bio04	0.62998	0.368365	0.545804	0.837954	0.308996	0.971799	0.567888	0.767811	0.382085	0.631518	0.581689	0.0944228	0.989539	0.194932	0.702522	0.222069	0.496232	0.98747		marginal, 0.05 < P ≤ 0.1
Bio05	0.0655947	0.078509	0.117991	0.121941	0.011842	0.577639	1.33e-12	0.0305555	0.0178945	0.701337	0.00026752	0.0901634	0.983154	0.561585	0.902552	0.314009	0.632753	0.657785		NS
Bio06	0.977867	0.74298	0.785948	0.78341	0.770238	0.829602	0.345362	0.268269	0.176051	0.78341	0.093802	0.0395133	0.977867	0.176299	0.862149	0.210708	0.366095	0.942455
Bio07	0.211769	0.331453	0.342847	0.529392	0.0802931	0.939045	0.0287285	0.767811	0.989539	0.625135	0.791757	0.339471	0.94053	0.121941	0.759824	0.370321	0.564291	0.574944
Bio08	0.270239	0.227437	0.211769	0.356297	0.228837	0.883242	0.0437571	0.290947	0.626059	0.275242	0.00424926	0.983154	0.103369	0.323582	0.824865	0.668495	0.20487	0.90051
Bio09	0.559864	0.221262	0.625525	0.710935	0.263643	0.892564	0.892564	0.892564	0.274773	0.461165	0.765527	0.117991	0.80901	0.172319	0.773175	0.354416	0.529392	0.613627
Bio10	0.370321	0.21757	0.117991	0.442214	0.221262	0.791291	1.82e-07	0.21757	0.003762	0.625525	0.0002134	0.0414078	0.734012	0.892564	0.559864	0.199781	0.176022	0.989539
Bio11	0.947418	0.814646	0.862275	0.891581	0.791291	0.784379	0.189568	0.171236	0.0590649	0.791757	0.0737551	0.0184296	0.989539	0.228319	0.657252	0.163697	0.355362	0.915732
Bio12	0.54268	0.949111	0.0944228	0.961206	0.603357	0.772068	0.785215	0.882091	0.00033673	0.767811	0.408432	0.825351	0.16844	0.564291	0.960461	0.915732	0.977867	0.64625
Bio13	0.218331	0.167667	0.0437352	0.50674	0.0738307	0.577639	0.0147128	0.443729	0.0176118	0.882091	0.0252199	0.1111	0.21757	0.715521	0.2931	0.787155	0.63375	0.8342
Bio14	0.0716261	0.892564	0.422454	0.330251	0.184085	0.432037	0.400755	0.63799	0.00059439	0.553188	0.292493	0.675668	0.171236	0.279098	0.814646	0.241608	0.784271	0.453437
Bio15	0.331453	0.796916	0.930235	0.425224	0.682413	0.930184	0.837954	0.688263	0.0579843	0.873379	0.675611	0.121941	0.276303	0.0944228	0.98747	0.96494	0.368143	0.942455
Bio16	0.327498	0.230311	0.0232483	0.698541	0.155935	0.584187	0.015131	0.59856	0.0026067	0.989374	0.0191882	0.20487	0.123209	0.977166	0.275576	0.819854	0.791757	0.698541
Bio17	0.277232	0.989539	0.176051	0.632753	0.400755	0.506967	0.603357	0.767811	6.81e-05	0.644495	0.218308	0.696045	0.187432	0.327793	0.915732	0.760829	0.949111	0.577639
Bio18	0.271331	0.221262	0.019435	0.603704	0.160759	0.420931	0.114548	0.930184	0.00710808	0.80901	0.003762	0.234399	0.00233657	0.206824	0.167667	0.400755	0.897533	0.807638
Bio19	0.582683	0.801592	0.308996	0.921466	0.775425	0.989539	0.921466	0.825573	0.00148414	0.581689	0.987424	0.675668	0.357955	0.400755	0.896908	0.807928	0.837954	0.568363
Bio20	0.882091	0.541844	0.218308	0.751482	0.844364	0.263408	0.0232483	0.92751	0.442879	0.352337	0.00925676	0.303747	0.62998	0.681855	0.882757	0.564291	0.229075	0.698541
Bio21	0.0655947	0.760829	0.292493	0.1468	0.0653529	0.00664913	0.00101158	0.0252205	0.012179	0.622342	0.0138071	0.783704	0.0505923	0.19267	0.559864	0.366095	0.239622	0.773175
Bio22	0.322041	0.365961	0.0503876	0.770885	0.268168	0.78341	1.82e-07	0.195446	0.00033673	0.494419	7.95e-06	0.0790417	0.213057	0.929357	0.98747	0.454107	0.485643	0.552255
Bio23	0.270239	0.29985	0.0138071	0.597382	0.216905	0.698541	3.64e-07	0.117991	0.00017962	0.793843	2.29e-06	0.139056	0.117991	0.660113	0.840459	0.519587	0.760829	0.560338
Bio24	0.0645641	0.21757	0.214179	0.31952	0.0896991	0.971799	0.003762	0.117991	0.481088	0.248389	0.00053631	0.882757	0.143586	0.476495	0.345362	0.807928	0.394276	0.533516
Bio25	0.0523785	0.0381968	0.12556	0.103369	0.0081588	0.0883201	6.15e-06	0.0108765	0.163697	0.474244	0.00367227	0.825942	0.453449	0.791912	0.713814	0.752247	0.902552	0.941218
Bio26	0.577639	0.624371	0.274773	0.307804	0.698541	0.166481	0.842972	0.275242	0.987424	0.496232	0.316766	0.989539	0.983529	0.400755	0.870365	0.324887	0.183247	0.59662
Bio27	0.791291	0.529392	0.176051	0.939045	0.724198	0.998073	0.00199475	0.821169	0.196956	0.277631	0.0120649	0.222518	0.357955	0.989539	0.837567	0.767811	0.453449	0.877805
Bio28	0.581689	0.423255	0.700992	0.281117	0.34626	0.521576	6.24e-05	0.121941	0.665204	0.770238	0.0959694	0.234231	0.273789	0.183247	0.989539	0.395334	0.928475	0.983154
Bio29	0.75718	0.126906	0.840459	0.400755	0.459443	0.765527	0.0188895	0.398467	0.664885	0.519244	0.0268624	0.221015	0.799475	0.723187	0.98747	0.603357	0.680198	0.678825
Bio30	0.902013	0.784271	0.396934	0.62689	0.902552	0.98747	0.461207	0.723174	0.139984	0.989539	0.216905	0.582683	0.003762	0.00696802	0.247216	0.263408	0.862275	0.577639
Bio31	0.939802	0.946892	0.176051	0.632753	0.98747	0.903078	0.496232	0.665748	0.216318	0.941218	0.176051	0.216905	0.0191882	0.0637029	0.135405	0.218308	0.780434	0.6669
Bio32	0.559864	0.26839	0.923296	0.308996	0.354379	0.723174	0.00124374	0.222605	0.309349	0.498051	0.0670285	0.439283	0.877805	0.453449	0.939802	0.767811	0.903078	0.665615
Bio33	0.96494	0.768868	0.406442	0.51521	0.767811	0.911274	0.191443	0.453449	0.163697	0.98747	0.63375	0.470321	0.0062501	0.0155066	0.352554	0.299094	0.840459	0.731924
Bio34	0.989539	0.903078	0.467994	0.709938	0.877805	0.989539	0.368365	0.496232	0.210087	0.960461	0.577639	0.355362	0.003762	0.0104635	0.233313	0.29985	0.760829	0.858849
Bio35	0.848097	0.494419	0.62998	0.852478	0.902552	0.973511	0.106131	0.701337	0.0138071	0.550632	0.752247	0.81073	0.352554	0.117991	0.939802	0.723958	0.778344	0.51521

## Sheet: S5
chromosome	position	type	type2	nucleotide	amino_acid	AT_code	MAC	trait
Chr1	31381	UTR_3_PRIME	-	-	-	AT1G01050	6	Solidity
Chr1	31381	UTR_3_PRIME	-	-	-	AT1G01050	6	Trichome_density
Chr1	31381	UTR_3_PRIME	-	-	-	AT1G01050	6	Circularity
Chr1	45683	NON_SYNONYMOUS_CODING	MISSENSE	gGt/gAt	G263D	AT1G01080	5	Circularity
Chr1	45683	NON_SYNONYMOUS_CODING	MISSENSE	gGt/gAt	G263D	AT1G01080	5	Trichome_autofluorescence
Chr1	45683	NON_SYNONYMOUS_CODING	MISSENSE	gGt/gAt	G263D	AT1G01080	5	Trichome_density
Chr1	45683	NON_SYNONYMOUS_CODING	MISSENSE	gGt/gAt	G263D	AT1G01080	5	Solidity
Chr1	51128	UTR_5_PRIME	-	-	-	AT1G01100	6	Metal_stomata
Chr1	71475	NON_SYNONYMOUS_CODING	MISSENSE	Ggg/Cgg	G102R	AT1G01150	7	Trichome_density
Chr1	104740	SYNONYMOUS_CODING	SILENT	gcG/gcT	A190	AT1G01250	5	Trichome_density
Chr1	157936	NON_SYNONYMOUS_CODING	MISSENSE	Ttt/Ctt	F154L	AT1G01430	13	Trichome_density
Chr1	157941	NON_SYNONYMOUS_CODING	MISSENSE	cCg/cGg	P152R	AT1G01430	13	Trichome_density
Chr1	169788	INTRON	-	-	-	AT1G01460	124	Stem_length
Chr1	169883	SYNONYMOUS_CODING	SILENT	tcT/tcA	S165	AT1G01460	124	Stem_length
Chr1	169785	INTRON	-	-	-	AT1G01460	124	Stem_length
Chr1	181781	INTRON	-	-	-	AT1G01490	11	Trichome_density
Chr1	212938	UTR_3_PRIME	-	-	-	AT1G01580	8	Trichome_density
Chr1	210895	INTRON	-	-	-	AT1G01580	5	Trichome_autofluorescence
Chr1	212828	UTR_3_PRIME	-	-	-	AT1G01580	78	Stem_length
Chr1	210895	INTRON	-	-	-	AT1G01580	5	Trichome_density
Chr1	215206	INTRON	-	-	-	AT1G01590	18	Trichome_autofluorescence
Chr1	215591	INTRON	-	-	-	AT1G01590	5	Trichome_autofluorescence
Chr1	216233	NON_SYNONYMOUS_CODING	MISSENSE	aTc/aCc	I413T	AT1G01590	5	Trichome_autofluorescence
Chr1	215789	NON_SYNONYMOUS_CODING	MISSENSE	Ttc/Gtc	F293V	AT1G01590	5	Trichome_autofluorescence
Chr1	215061	INTRON	-	-	-	AT1G01590	5	Trichome_autofluorescence
Chr1	215611	INTRON	-	-	-	AT1G01590	78	Stem_length
Chr1	216233	NON_SYNONYMOUS_CODING	MISSENSE	aTc/aCc	I413T	AT1G01590	5	Trichome_density
Chr1	215061	INTRON	-	-	-	AT1G01590	5	Trichome_density
Chr1	215591	INTRON	-	-	-	AT1G01590	5	Trichome_density
Chr1	215789	NON_SYNONYMOUS_CODING	MISSENSE	Ttc/Gtc	F293V	AT1G01590	5	Trichome_density
Chr1	220756	NON_SYNONYMOUS_CODING	MISSENSE	gCa/gTa	A476V	AT1G01600	6	Trichome_density
Chr1	220127	SYNONYMOUS_CODING	SILENT	ctG/ctA	L266	AT1G01600	10	Trichome_autofluorescence
Chr1	220235	SYNONYMOUS_CODING	SILENT	gcG/gcA	A302	AT1G01600	10	Trichome_autofluorescence
Chr1	220238	SYNONYMOUS_CODING	SILENT	ctT/ctC	L303	AT1G01600	10	Trichome_autofluorescence
Chr1	220756	NON_SYNONYMOUS_CODING	MISSENSE	gCa/gTa	A476V	AT1G01600	6	Trichome_autofluorescence
Chr1	220350	NON_SYNONYMOUS_CODING	MISSENSE	Gtc/Atc	V341I	AT1G01600	78	Stem_length
Chr1	219881	SYNONYMOUS_CODING	SILENT	ttC/ttT	F184	AT1G01600	78	Stem_length
Chr1	221127	UTR_3_PRIME	-	-	-	AT1G01600	5	Trichome_autofluorescence
Chr1	220235	SYNONYMOUS_CODING	SILENT	gcG/gcA	A302	AT1G01600	10	Trichome_density
Chr1	220238	SYNONYMOUS_CODING	SILENT	ctT/ctC	L303	AT1G01600	10	Trichome_density
Chr1	220127	SYNONYMOUS_CODING	SILENT	ctG/ctA	L266	AT1G01600	10	Trichome_density
Chr1	221127	UTR_3_PRIME	-	-	-	AT1G01600	5	Trichome_density
Chr1	223102	INTRON	-	-	-	AT1G01610	9	Trichome_density
Chr1	222932	SYNONYMOUS_CODING	SILENT	ttC/ttT	F264	AT1G01610	6	Trichome_density
Chr1	222932	SYNONYMOUS_CODING	SILENT	ttC/ttT	F264	AT1G01610	6	Trichome_autofluorescence
Chr1	222553	INTRON	-	-	-	AT1G01610	78	Stem_length
Chr1	222223	SYNONYMOUS_CODING	SILENT	acG/acA	T413	AT1G01610	5	Trichome_autofluorescence
Chr1	222223	SYNONYMOUS_CODING	SILENT	acG/acA	T413	AT1G01610	5	Trichome_density
Chr1	226288	SYNONYMOUS_CODING	SILENT	ggA/ggG	G144	AT1G01620	80	Stem_length
Chr1	226741	INTRON	-	-	-	AT1G01620	80	Stem_length
Chr1	226165	INTRON	-	-	-	AT1G01620	80	Stem_length
Chr1	227123	SYNONYMOUS_CODING	SILENT	agG/agA	R18	AT1G01620	8	Trichome_density
Chr1	229748	INTRON	-	-	-	AT1G01630	78	Stem_length
Chr1	229349	INTRON	-	-	-	AT1G01630	78	Stem_length
Chr1	229373	INTRON	-	-	-	AT1G01630	68	Stem_length
Chr1	270642	NON_SYNONYMOUS_CODING	MISSENSE	Gag/Cag	E32Q	AT1G01725	7	Trichome_density
Chr1	305925	SYNONYMOUS_CODING	SILENT	Ttg/Ctg	L81	AT1G01860	7	Trichome_density
Chr1	307131	NON_SYNONYMOUS_CODING	MISSENSE	tCc/tTc	S439F	AT1G01880	8	Trichome_density
Chr1	307534	NON_SYNONYMOUS_CODING	MISSENSE	Tgg/Cgg	W332R	AT1G01880	7	Trichome_density
Chr1	308089	INTRON	-	-	-	AT1G01880	7	Trichome_density
Chr1	308803	SYNONYMOUS_CODING	SILENT	ttC/ttT	F63	AT1G01880	7	Trichome_density
Chr1	309103	UTR_5_PRIME	-	-	-	AT1G01880	7	Trichome_density
Chr1	319869	UTR_3_PRIME	-	-	-	AT1G01930	14	Trichome_density
Chr1	323512	INTRON	-	-	-	AT1G01940	112	Stem_length
Chr1	344017	SYNONYMOUS_CODING	SILENT	ggC/ggG	G61	AT1G01990	96	Stem_length
Chr1	344235	UTR_5_PRIME	-	-	-	AT1G01990	94	Stem_length
Chr1	344331	UTR_5_PRIME	-	-	-	AT1G01990	94	Stem_length
Chr1	344140	SYNONYMOUS_CODING	SILENT	ccC/ccG	P20	AT1G01990	94	Stem_length
Chr1	352717	UTR_3_PRIME	-	-	-	AT1G02020	139	Stem_length
Chr1	352709	UTR_3_PRIME	-	-	-	AT1G02020	139	Stem_length
Chr1	352710	UTR_3_PRIME	-	-	-	AT1G02020	139	Stem_length
Chr1	451842	NON_SYNONYMOUS_CODING	MISSENSE	Cca/Gca	P46A	AT1G02290	5	Trichome_density
Chr1	451842	NON_SYNONYMOUS_CODING	MISSENSE	Cca/Gca	P46A	AT1G02290	5	Trichome_autofluorescence
Chr1	454213	NON_SYNONYMOUS_CODING	MISSENSE	aaC/aaG	N129K	AT1G02300	5	Trichome_density
Chr1	454140	INTRON	-	-	-	AT1G02300	5	Trichome_density
Chr1	454145	INTRON	-	-	-	AT1G02300	5	Trichome_density
Chr1	454213	NON_SYNONYMOUS_CODING	MISSENSE	aaC/aaG	N129K	AT1G02300	5	Trichome_autofluorescence
Chr1	454145	INTRON	-	-	-	AT1G02300	5	Trichome_autofluorescence
Chr1	454140	INTRON	-	-	-	AT1G02300	5	Trichome_autofluorescence
Chr1	463218	SYNONYMOUS_CODING	SILENT	ccA/ccT	P69	AT1G02330	9	Trichome_density
Chr1	470039	INTRON	-	-	-	AT1G02350	59	Stem_length
Chr1	470665	NON_SYNONYMOUS_CODING	MISSENSE	gGa/gAa	G132E	AT1G02350	68	Stem_length
Chr1	527208	INTRON	-	-	-	AT1G02520	137	Stem_length
Chr1	525499	INTRON	-	-	-	AT1G02520	104	Stem_length
Chr1	533543	NON_SYNONYMOUS_CODING	MISSENSE	Tca/Gca	S999A	AT1G02530	147	Stem_length
Chr1	530008	NON_SYNONYMOUS_CODING	MISSENSE	tGt/tAt	C58Y	AT1G02530	60	Stem_length
Chr1	531523	SYNONYMOUS_CODING	SILENT	atA/atT	I385	AT1G02530	60	Stem_length
Chr1	537899	UTR_5_PRIME	-	-	-	AT1G02560	60	Stem_length
Chr1	541516	NON_SYNONYMOUS_CODING	MISSENSE	tCc/tTc	S46F	AT1G02570	70	Stem_length
Chr1	543885	SYNONYMOUS_CODING	SILENT	Ttg/Ctg	L245	AT1G02575	117	Stem_length
Chr1	545770	NON_SYNONYMOUS_CODING	MISSENSE	Ctt/Ttt	L80F	AT1G02580	62	Stem_length
Chr1	545331	INTRON	-	-	-	AT1G02580	60	Stem_length
Chr1	546248	INTRON	-	-	-	AT1G02580	60	Stem_length
Chr1	555248	INTRON	-	-	-	AT1G02610	7	Stem_length
Chr1	909236	SYNONYMOUS_CODING	SILENT	ggT/ggG	G397	AT1G03630	23	Trichome_density
Chr1	911035	SYNONYMOUS_CODING	SILENT	atC/atT	I23	AT1G03650	23	Trichome_density
Chr1	915620	NON_SYNONYMOUS_CODING	MISSENSE	gaA/gaT	E201D	AT1G03670	23	Trichome_density
Chr1	915619	NON_SYNONYMOUS_CODING	MISSENSE	Tct/Act	S202T	AT1G03670	23	Trichome_density
Chr1	918319	SYNONYMOUS_CODING	SILENT	atC/atT	I4	AT1G03687	23	Trichome_density
Chr1	918450	NON_SYNONYMOUS_CODING	MISSENSE	gAt/gGt	D48G	AT1G03687	23	Trichome_density
Chr1	919781	SYNONYMOUS_CODING	SILENT	acG/acA	T269	AT1G03687	23	Trichome_density
Chr1	918814	INTRON	-	-	-	AT1G03687	23	Trichome_density
Chr1	924511	UTR_3_PRIME	-	-	-	AT1G03710	35	Stem_length
Chr1	930836	UTR_3_PRIME	-	-	-	AT1G03730	5	Autofluorescence_color
Chr1	942866	INTRON	-	-	-	AT1G03760	18	Trichome_autofluorescence
Chr1	941595	INTRON	-	-	-	AT1G03760	5	Autofluorescence_color
Chr1	942866	INTRON	-	-	-	AT1G03760	18	Trichome_density
Chr1	954959	NON_SYNONYMOUS_CODING	MISSENSE	tCc/tTc	S124F	AT1G03790	15	Trichome_density
Chr1	954959	NON_SYNONYMOUS_CODING	MISSENSE	tCc/tTc	S124F	AT1G03790	13	Stem_length
Chr1	954959	NON_SYNONYMOUS_CODING	MISSENSE	tCc/tTc	S124F	AT1G03790	15	Trichome_autofluorescence
Chr1	966114	NON_SYNONYMOUS_CODING	MISSENSE	aGg/aAg	R74K	AT1G03830	18	Trichome_autofluorescence
Chr1	962507	NON_SYNONYMOUS_CODING	MISSENSE	tCa/tTa	S866L	AT1G03830	5	Autofluorescence_color
Chr1	966114	NON_SYNONYMOUS_CODING	MISSENSE	aGg/aAg	R74K	AT1G03830	18	Trichome_density
Chr1	992263	INTRON	-	-	-	AT1G03900	14	Trichome_autofluorescence
Chr1	992263	INTRON	-	-	-	AT1G03900	14	Trichome_density
Chr1	1001795	INTRON	-	-	-	AT1G03920	29	Trichome_density
Chr1	1028481	SYNONYMOUS_CODING	SILENT	cgG/cgC	R131	AT1G04000	9	Trichome_density
Chr1	1028481	SYNONYMOUS_CODING	SILENT	cgG/cgC	R131	AT1G04000	7	Stem_length
Chr1	1028481	SYNONYMOUS_CODING	SILENT	cgG/cgC	R131	AT1G04000	9	Trichome_autofluorescence
Chr1	1031739	SYNONYMOUS_CODING	SILENT	agG/agA	R622	AT1G04010	9	Trichome_density
Chr1	1031591	INTRON	-	-	-	AT1G04010	9	Trichome_density
Chr1	1031739	SYNONYMOUS_CODING	SILENT	agG/agA	R622	AT1G04010	7	Stem_length
Chr1	1031591	INTRON	-	-	-	AT1G04010	7	Stem_length
Chr1	1031591	INTRON	-	-	-	AT1G04010	9	Trichome_autofluorescence
Chr1	1031739	SYNONYMOUS_CODING	SILENT	agG/agA	R622	AT1G04010	9	Trichome_autofluorescence
Chr1	1037212	NON_SYNONYMOUS_CODING	MISSENSE	tTg/tGg	L111W	AT1G04020	9	Trichome_density
Chr1	1039285	NON_SYNONYMOUS_CODING	MISSENSE	aGt/aCt	S523T	AT1G04020	9	Trichome_density
Chr1	1039285	NON_SYNONYMOUS_CODING	MISSENSE	aGt/aCt	S523T	AT1G04020	7	Stem_length
Chr1	1037212	NON_SYNONYMOUS_CODING	MISSENSE	tTg/tGg	L111W	AT1G04020	7	Stem_length
Chr1	1037212	NON_SYNONYMOUS_CODING	MISSENSE	tTg/tGg	L111W	AT1G04020	9	Trichome_autofluorescence
Chr1	1039285	NON_SYNONYMOUS_CODING	MISSENSE	aGt/aCt	S523T	AT1G04020	9	Trichome_autofluorescence
Chr1	1042488	INTRON	-	-	-	AT1G04030	9	Trichome_density
Chr1	1042488	INTRON	-	-	-	AT1G04030	7	Stem_length
Chr1	1042488	INTRON	-	-	-	AT1G04030	9	Trichome_autofluorescence
Chr1	1042774	INTRON	-	-	-	AT1G04040	16	Trichome_autofluorescence
Chr1	1042774	INTRON	-	-	-	AT1G04040	16	Trichome_density
Chr1	1042774	INTRON	-	-	-	AT1G04040	14	Stem_length
Chr1	1047733	NON_SYNONYMOUS_CODING	MISSENSE	Cgg/Tgg	R321W	AT1G04050	9	Trichome_density
Chr1	1047733	NON_SYNONYMOUS_CODING	MISSENSE	Cgg/Tgg	R321W	AT1G04050	7	Stem_length
Chr1	1047733	NON_SYNONYMOUS_CODING	MISSENSE	Cgg/Tgg	R321W	AT1G04050	9	Trichome_autofluorescence
Chr1	1055657	SYNONYMOUS_CODING	SILENT	caA/caG	Q391	AT1G04080	25	Stem_length
Chr1	1058687	NON_SYNONYMOUS_CODING	MISSENSE	Atc/Gtc	I387V	AT1G04090	25	Stem_length
Chr1	1070727	UTR_5_PRIME	-	-	-	AT1G04120	26	Stem_length
Chr1	1064708	UTR_3_PRIME	-	-	-	AT1G04120	26	Stem_length
Chr1	1067891	INTRON	-	-	-	AT1G04120	26	Stem_length
Chr1	1081614	NON_SYNONYMOUS_CODING	MISSENSE	tAt/tTt	Y878F	AT1G04150	10	Trichome_autofluorescence
Chr1	1081614	NON_SYNONYMOUS_CODING	MISSENSE	tAt/tTt	Y878F	AT1G04150	8	Stem_length
Chr1	1081614	NON_SYNONYMOUS_CODING	MISSENSE	tAt/tTt	Y878F	AT1G04150	10	Trichome_density
Chr1	1086596	INTRON	-	-	-	AT1G04160	10	Trichome_autofluorescence
Chr1	1086596	INTRON	-	-	-	AT1G04160	8	Stem_length
Chr1	1086596	INTRON	-	-	-	AT1G04160	10	Trichome_density
Chr1	1105099	SYNONYMOUS_CODING	SILENT	cgT/cgA	R159	AT1G04180	10	Trichome_density
Chr1	1104767	NON_SYNONYMOUS_CODING	MISSENSE	Gtt/Att	V49I	AT1G04180	10	Trichome_density
Chr1	1113934	UTR_3_PRIME	-	-	-	AT1G04200	10	Trichome_density
Chr1	1114010	UTR_3_PRIME	-	-	-	AT1G04200	10	Trichome_density
Chr1	1142525	INTRON	-	-	-	AT1G04270	10	Trichome_density
Chr1	1142907	INTRON	-	-	-	AT1G04270	10	Trichome_density
Chr1	1152492	INTRON	-	-	-	AT1G04300	10	Trichome_density
Chr1	1166372	NON_SYNONYMOUS_CODING	MISSENSE	tTc/tAc	F306Y	AT1G04350	12	Trichome_density
Chr1	1189641	SYNONYMOUS_CODING	SILENT	ttC/ttT	F288	AT1G04410	13	Trichome_density
Chr1	1194543	INTRON	-	-	-	AT1G04425	13	Trichome_density
Chr1	1199835	SYNONYMOUS_CODING	SILENT	ctA/ctT	L243	AT1G04430	8	Stem_length
Chr1	1201325	UTR_3_PRIME	-	-	-	AT1G04430	16	Stem_length
Chr1	1223092	SYNONYMOUS_CODING	SILENT	gtA/gtG	V44	AT1G04500	22	Trichome_density
Chr1	1230591	SYNONYMOUS_STOP	SILENT	tGa/tAa	*524	AT1G04510	12	Trichome_density
Chr1	1229450	INTRON	-	-	-	AT1G04510	12	Trichome_density
Chr1	1228222	INTRON	-	-	-	AT1G04510	12	Trichome_density
Chr1	1229824	INTRON	-	-	-	AT1G04510	12	Trichome_density
Chr1	1241570	INTRON	-	-	-	AT1G04550	11	Trichome_density
Chr1	1242611	UTR_5_PRIME	-	-	-	AT1G04555	11	Trichome_density
Chr1	1263418	NON_SYNONYMOUS_CODING	MISSENSE	atG/atA	M142I	AT1G04600	8	Trichome_density
Chr1	1295195	SYNONYMOUS_CODING	SILENT	Ctg/Ttg	L898	AT1G04650	10	Trichome_density
Chr1	1301401	UTR_5_PRIME	-	-	-	AT1G04660	10	Trichome_density
Chr1	1358829	NON_SYNONYMOUS_CODING	MISSENSE	Cat/Aat	H445N	AT1G04830	9	Trichome_density
Chr1	1367707	SYNONYMOUS_CODING	SILENT	gaG/gaA	E105	AT1G04850	9	Trichome_density
Chr1	1384516	INTRON	-	-	-	AT1G04900	8	Trichome_density
Chr1	1384702	SYNONYMOUS_CODING	SILENT	caG/caA	Q95	AT1G04900	8	Trichome_density
Chr1	1390769	INTRON	-	-	-	AT1G04910	9	Trichome_density
Chr1	1389675	NON_SYNONYMOUS_CODING	MISSENSE	cAt/cGt	H146R	AT1G04910	8	Trichome_density
Chr1	1416488	UTR_3_PRIME	-	-	-	AT1G04985	9	Trichome_density
Chr1	1460292	NON_SYNONYMOUS_CODING	MISSENSE	Att/Ttt	I345F	AT1G05080	20	Trichome_density
Chr1	1539188	SYNONYMOUS_CODING	SILENT	cgA/cgG	R358	AT1G05290	5	Stem_length
Chr1	1586980	NON_SYNONYMOUS_CODING	MISSENSE	Cac/Aac	H70N	AT1G05410	8	Stem_length
Chr1	1585637	NON_SYNONYMOUS_CODING	MISSENSE	aAt/aCt	N401T	AT1G05410	8	Stem_length
Chr1	1587660	UTR_5_PRIME	-	-	-	AT1G05410	5	Stem_length
Chr1	1590444	SYNONYMOUS_CODING	SILENT	tcA/tcC	S124	AT1G05420	9	Stem_length
Chr1	1590175	NON_SYNONYMOUS_CODING	MISSENSE	Cca/Aca	P35T	AT1G05420	9	Stem_length
Chr1	1590148	NON_SYNONYMOUS_CODING	MISSENSE	Ggt/Agt	G26S	AT1G05420	9	Stem_length
Chr1	1590589	NON_SYNONYMOUS_CODING	MISSENSE	Atc/Ctc	I173L	AT1G05420	9	Stem_length
Chr1	1590213	SYNONYMOUS_CODING	SILENT	taT/taC	Y47	AT1G05420	9	Stem_length
Chr1	1590752	SYNONYMOUS_STOP	SILENT	tGa/tAa	*227	AT1G05420	9	Stem_length
Chr1	1590666	SYNONYMOUS_CODING	SILENT	ttA/ttG	L198	AT1G05420	9	Stem_length
Chr1	1594436	INTRON	-	-	-	AT1G05430	8	Stem_length
Chr1	1594672	SYNONYMOUS_CODING	SILENT	atT/atA	I158	AT1G05430	8	Stem_length
Chr1	1594628	NON_SYNONYMOUS_CODING	MISSENSE	aAc/aTc	N173I	AT1G05430	8	Stem_length
Chr1	1594867	INTRON	-	-	-	AT1G05430	8	Stem_length
Chr1	1594587	NON_SYNONYMOUS_CODING	MISSENSE	Ggt/Agt	G187S	AT1G05430	8	Stem_length
Chr1	1594669	SYNONYMOUS_CODING	SILENT	gcC/gcA	A159	AT1G05430	8	Stem_length
Chr1	1594407	SYNONYMOUS_CODING	SILENT	gcG/gcA	A210	AT1G05430	8	Stem_length
Chr1	1594750	SYNONYMOUS_CODING	SILENT	ttC/ttT	F132	AT1G05430	8	Stem_length
Chr1	1594594	NON_SYNONYMOUS_CODING	MISSENSE	agA/agC	R184S	AT1G05430	8	Stem_length
Chr1	1594149	UTR_3_PRIME	-	-	-	AT1G05430	8	Stem_length
Chr1	1595307	INTRON	-	-	-	AT1G05430	6	Stem_length
Chr1	1595430	INTRON	-	-	-	AT1G05430	6	Stem_length
Chr1	1595299	INTRON	-	-	-	AT1G05430	6	Stem_length
Chr1	1596066	UTR_3_PRIME	-	-	-	AT1G05440	6	Stem_length
Chr1	1596067	UTR_3_PRIME	-	-	-	AT1G05440	6	Stem_length
Chr1	1600388	INTRON	-	-	-	AT1G05450	5	Stem_length
Chr1	1603223	SYNONYMOUS_CODING	SILENT	tgC/tgT	C411	AT1G05460	5	Stem_length
Chr1	1603459	NON_SYNONYMOUS_CODING	MISSENSE	Tct/Cct	S333P	AT1G05460	5	Stem_length
Chr1	1603055	SYNONYMOUS_CODING	SILENT	ttA/ttG	L467	AT1G05460	5	Stem_length
Chr1	1603057	SYNONYMOUS_CODING	SILENT	Tta/Cta	L467	AT1G05460	5	Stem_length
Chr1	1602829	NON_SYNONYMOUS_CODING	MISSENSE	Ctc/Ttc	L543F	AT1G05460	5	Stem_length
Chr1	1603067	SYNONYMOUS_CODING	SILENT	aaA/aaG	K463	AT1G05460	5	Stem_length
Chr1	1642408	INTRON	-	-	-	AT1G05550	5	Metal_surround
Chr1	1642755	INTRON	-	-	-	AT1G05550	8	Metal_surround
Chr1	1646268	SYNONYMOUS_CODING	SILENT	tcC/tcG	S272	AT1G05560	8	Metal_surround
Chr1	1666623	SYNONYMOUS_CODING	SILENT	tgC/tgT	C414	AT1G05580	5	Metal_surround
Chr1	1680254	NON_SYNONYMOUS_CODING	MISSENSE	tGc/tAc	C101Y	AT1G05620	96	Stem_length
Chr1	1763024	INTRON	-	-	-	AT1G05840	6	Stem_length
Chr1	1762893	NON_SYNONYMOUS_CODING	MISSENSE	Atg/Ctg	M470L	AT1G05840	6	Stem_length
Chr1	1764816	INTRON	-	-	-	AT1G05840	6	Stem_length
Chr1	1859317	INTRON	-	-	-	AT1G06130	7	Trichome_density
Chr1	1876221	INTRON	-	-	-	AT1G06148	6	Trichome_density
Chr1	1876881	SYNONYMOUS_CODING	SILENT	aaG/aaA	K61	AT1G06148	6	Trichome_density
Chr1	1870499	SYNONYMOUS_CODING	SILENT	acG/acA	T540	AT1G06150	7	Trichome_density
Chr1	1869882	NON_SYNONYMOUS_CODING	MISSENSE	gAa/gCa	E659A	AT1G06150	7	Trichome_density
Chr1	1872870	SYNONYMOUS_CODING	SILENT	gaT/gaC	D38	AT1G06150	8	Trichome_density
Chr1	1915937	INTRON	-	-	-	AT1G06265	7	Stem_length
Chr1	2033739	SYNONYMOUS_CODING	SILENT	ctT/ctA	L358	AT1G06640	118	Stem_length
Chr1	2074978	INTRON	-	-	-	AT1G06750	29	Stem_length
Chr1	2183741	INTRON	-	-	-	AT1G07110	30	Stem_length
Chr1	2180364	INTRON	-	-	-	AT1G07110	30	Stem_length
Chr1	2185315	INTRON	-	-	-	AT1G07119	30	Stem_length
Chr1	2185312	INTRON	-	-	-	AT1G07119	30	Stem_length
Chr1	2184628	INTRON	-	-	-	AT1G07119	30	Stem_length
Chr1	2193240	INTRON	-	-	-	AT1G07140	30	Stem_length
Chr1	2195515	SYNONYMOUS_CODING	SILENT	ggC/ggT	G74	AT1G07150	30	Stem_length
Chr1	2195100	NON_SYNONYMOUS_CODING	MISSENSE	Cac/Tac	H213Y	AT1G07150	30	Stem_length
Chr1	2293362	SYNONYMOUS_CODING	SILENT	cgT/cgG	R229	AT1G07470	57	Stem_length
Chr1	2506186	INTRON	-	-	-	AT1G08060	9	Stem_length
Chr1	2506863	INTRON	-	-	-	AT1G08060	9	Stem_length
Chr1	2508872	NON_SYNONYMOUS_CODING	MISSENSE	gGg/gTg	G460V	AT1G08060	9	Stem_length
Chr1	2504573	NON_SYNONYMOUS_CODING	MISSENSE	gaA/gaT	E1384D	AT1G08060	9	Stem_length
Chr1	2516541	NON_SYNONYMOUS_CODING	MISSENSE	cTt/cGt	L20R	AT1G08070	6	Stem_length
Chr1	2586142	INTRON	-	-	-	AT1G08230	5	Stem_length
Chr1	2585184	INTRON	-	-	-	AT1G08230	5	Stem_length
Chr1	2637913	UTR_3_PRIME	-	-	-	AT1G08360	110	Trichome_density
Chr1	2636076	INTRON	-	-	-	AT1G08360	111	Trichome_density
Chr1	2640281	INTRON	-	-	-	AT1G08370	110	Trichome_density
Chr1	2639840	SYNONYMOUS_CODING	SILENT	caA/caG	Q214	AT1G08370	110	Trichome_density
Chr1	2643727	NON_SYNONYMOUS_CODING	MISSENSE	aAt/aTt	N679I	AT1G08400	100	Trichome_density
Chr1	2647315	INTRON	-	-	-	AT1G08410	100	Trichome_density
Chr1	2649759	UTR_5_PRIME	-	-	-	AT1G08420	100	Trichome_density
Chr1	2649805	UTR_5_PRIME	-	-	-	AT1G08420	101	Trichome_density
Chr1	2684891	NON_SYNONYMOUS_CODING	MISSENSE	gCt/gTt	A64V	AT1G08480	105	Trichome_density
Chr1	2747190	INTRON	-	-	-	AT1G08630	132	Trichome_density
Chr1	2757378	NON_SYNONYMOUS_CODING	MISSENSE	aGg/aAg	R388K	AT1G08660	7	Stem_length
Chr1	2807640	NON_SYNONYMOUS_CODING	MISSENSE	gTa/gGa	V493G	AT1G08760	7	Stem_length
Chr1	2807860	NON_SYNONYMOUS_CODING	MISSENSE	gaG/gaT	E566D	AT1G08760	7	Stem_length
Chr1	2805888	NON_SYNONYMOUS_CODING	MISSENSE	aaT/aaA	N137K	AT1G08760	7	Stem_length
Chr1	2816087	NON_SYNONYMOUS_CODING	MISSENSE	cGa/cAa	R331Q	AT1G08800	8	Stem_length
Chr1	2844522	INTRON	-	-	-	AT1G08860	95	Trichome_density
Chr1	2843607	SYNONYMOUS_CODING	SILENT	ctG/ctA	L154	AT1G08860	133	Trichome_density
Chr1	2842887	INTRON	-	-	-	AT1G08860	131	Trichome_density
Chr1	2850759	INTRON	-	-	-	AT1G08890	9	Stem_length
Chr1	2868227	INTRON	-	-	-	AT1G08920	122	Trichome_density
Chr1	2868225	INTRON	-	-	-	AT1G08920	122	Trichome_density
Chr1	2868325	INTRON	-	-	-	AT1G08920	122	Trichome_density
Chr1	2868314	INTRON	-	-	-	AT1G08920	122	Trichome_density
Chr1	2868242	SYNONYMOUS_CODING	SILENT	taC/taT	Y146	AT1G08920	122	Trichome_density
Chr1	2868209	INTRON	-	-	-	AT1G08920	122	Trichome_density
Chr1	2868327	INTRON	-	-	-	AT1G08920	122	Trichome_density
Chr1	2868142	INTRON	-	-	-	AT1G08920	122	Trichome_density
Chr1	2868144	INTRON	-	-	-	AT1G08920	122	Trichome_density
Chr1	2868159	INTRON	-	-	-	AT1G08920	122	Trichome_density
Chr1	2868064	NON_SYNONYMOUS_CODING	MISSENSE	ttA/ttT	L118F	AT1G08920	129	Trichome_density
Chr1	2868064	NON_SYNONYMOUS_CODING	MISSENSE	ttA/ttT	L118F	AT1G08920	124	Stem_length
Chr1	2868170	INTRON	-	-	-	AT1G08920	123	Trichome_density
Chr1	2867617	INTRON	-	-	-	AT1G08920	129	Stem_length
Chr1	2868618	SYNONYMOUS_CODING	SILENT	gaG/gaA	E206	AT1G08920	9	Trichome_density
Chr1	2868900	INTRON	-	-	-	AT1G08920	131	Stem_length
Chr1	2868640	INTRON	-	-	-	AT1G08920	131	Stem_length
Chr1	2868526	INTRON	-	-	-	AT1G08920	131	Stem_length
Chr1	2868489	INTRON	-	-	-	AT1G08920	131	Stem_length
Chr1	2868535	INTRON	-	-	-	AT1G08920	131	Stem_length
Chr1	2868844	INTRON	-	-	-	AT1G08920	131	Stem_length
Chr1	2868494	INTRON	-	-	-	AT1G08920	131	Stem_length
Chr1	2868847	INTRON	-	-	-	AT1G08920	131	Stem_length
Chr1	2868915	SYNONYMOUS_CODING	SILENT	atC/atA	I246	AT1G08920	131	Stem_length
Chr1	2868891	INTRON	-	-	-	AT1G08920	131	Stem_length
Chr1	2868843	INTRON	-	-	-	AT1G08920	131	Stem_length
Chr1	2868909	SYNONYMOUS_CODING	SILENT	acC/acA	T244	AT1G08920	131	Stem_length
Chr1	2868877	INTRON	-	-	-	AT1G08920	131	Stem_length
Chr1	2868685	INTRON	-	-	-	AT1G08920	130	Stem_length
Chr1	2868520	INTRON	-	-	-	AT1G08920	143	Stem_length
Chr1	2870138	INTRON	-	-	-	AT1G08920	8	Trichome_density
Chr1	2875332	INTRON	-	-	-	AT1G08930	9	Trichome_density
Chr1	2875536	INTRON	-	-	-	AT1G08930	9	Trichome_density
Chr1	2890827	UTR_3_PRIME	-	-	-	AT1G08990	8	Trichome_density
Chr1	2895090	UTR_3_PRIME	-	-	-	AT1G09000	9	Trichome_density
Chr1	2892149	INTRON	-	-	-	AT1G09000	9	Trichome_density
Chr1	2898781	NON_SYNONYMOUS_CODING	MISSENSE	aCt/aAt	T90N	AT1G09010	9	Trichome_density
Chr1	2896965	NON_SYNONYMOUS_CODING	MISSENSE	tCt/tAt	S483Y	AT1G09010	9	Trichome_density
Chr1	2897455	SYNONYMOUS_CODING	SILENT	aaC/aaT	N346	AT1G09010	9	Trichome_density
Chr1	2896486	INTRON	-	-	-	AT1G09010	9	Trichome_density
Chr1	2904727	UTR_5_PRIME	-	-	-	AT1G09020	9	Trichome_density
Chr1	2901633	INTRON	-	-	-	AT1G09020	9	Trichome_density
Chr1	2934674	NON_SYNONYMOUS_CODING	MISSENSE	gaC/gaA	D424E	AT1G09090	153	Trichome_density
Chr1	2934998	INTRON	-	-	-	AT1G09090	89	Trichome_density
Chr1	2934998	INTRON	-	-	-	AT1G09090	84	Stem_length
Chr1	2944845	INTRON	-	-	-	AT1G09140	91	Stem_length
Chr1	2945204	SYNONYMOUS_CODING	SILENT	taC/taT	Y109	AT1G09140	91	Stem_length
Chr1	2943907	INTRON	-	-	-	AT1G09140	91	Stem_length
Chr1	2943908	INTRON	-	-	-	AT1G09140	91	Stem_length
Chr1	2944845	INTRON	-	-	-	AT1G09140	96	Trichome_density
Chr1	2943907	INTRON	-	-	-	AT1G09140	96	Trichome_density
Chr1	2943908	INTRON	-	-	-	AT1G09140	96	Trichome_density
Chr1	2945204	SYNONYMOUS_CODING	SILENT	taC/taT	Y109	AT1G09140	96	Trichome_density
Chr1	2948668	INTRON	-	-	-	AT1G09150	92	Stem_length
Chr1	2946357	UTR_5_PRIME	-	-	-	AT1G09150	91	Stem_length
Chr1	2948328	INTRON	-	-	-	AT1G09150	91	Stem_length
Chr1	2946357	UTR_5_PRIME	-	-	-	AT1G09150	96	Trichome_density
Chr1	2948328	INTRON	-	-	-	AT1G09150	96	Trichome_density
Chr1	2948668	INTRON	-	-	-	AT1G09150	97	Trichome_density
Chr1	2951763	NON_SYNONYMOUS_CODING	MISSENSE	Gtt/Ctt	V212L	AT1G09157	86	Trichome_density
Chr1	2952109	SYNONYMOUS_CODING	SILENT	tgT/tgC	C96	AT1G09157	86	Trichome_density
Chr1	2973692	INTRON	-	-	-	AT1G09210	5	Stem_length
Chr1	3003934	UTR_5_PRIME	-	-	-	AT1G09300	116	Stem_length
Chr1	3011784	NON_SYNONYMOUS_CODING	MISSENSE	Gtt/Att	V149I	AT1G09320	52	Stem_length
Chr1	3012838	UTR_3_PRIME	-	-	-	AT1G09330	52	Stem_length
Chr1	3058071	NON_SYNONYMOUS_CODING	MISSENSE	Att/Ttt	I33F	AT1G09480	97	Stem_length
Chr1	3061300	INTRON	-	-	-	AT1G09483	58	Stem_length
Chr1	3169068	NON_SYNONYMOUS_CODING	MISSENSE	Aca/Cca	T317P	AT1G09790	71	Stem_length
Chr1	3168574	SYNONYMOUS_CODING	SILENT	ctA/ctT	L453	AT1G09790	67	Stem_length
Chr1	3169703	NON_SYNONYMOUS_CODING	MISSENSE	Aat/Tat	N175Y	AT1G09790	67	Stem_length
Chr1	3168567	UTR_3_PRIME	-	-	-	AT1G09790	67	Stem_length
Chr1	3169052	NON_SYNONYMOUS_CODING	MISSENSE	aCt/aGt	T322S	AT1G09790	32	Stem_length
Chr1	3172328	INTRON	-	-	-	AT1G09794	90	Stem_length
Chr1	3172329	INTRON	-	-	-	AT1G09794	90	Stem_length
Chr1	3214906	SYNONYMOUS_CODING	SILENT	cgG/cgA	R462	AT1G09890	9	Stem_length
Chr1	3215163	SYNONYMOUS_CODING	SILENT	gcA/gcG	A438	AT1G09890	9	Stem_length
Chr1	3223583	NON_SYNONYMOUS_CODING	MISSENSE	Gag/Aag	E80K	AT1G09910	9	Stem_length
Chr1	3222193	INTRON	-	-	-	AT1G09910	9	Stem_length
Chr1	3220548	NON_SYNONYMOUS_CODING	MISSENSE	aTa/aGa	I570R	AT1G09910	9	Stem_length
Chr1	3221065	NON_SYNONYMOUS_CODING	MISSENSE	Agt/Ggt	S449G	AT1G09910	9	Stem_length
Chr1	3226982	UTR_5_PRIME	-	-	-	AT1G09920	9	Stem_length
Chr1	3232432	INTRON	-	-	-	AT1G09932	7	Stem_length
Chr1	3232099	NON_SYNONYMOUS_CODING	MISSENSE	gGa/gAa	G90E	AT1G09932	7	Stem_length
Chr1	3396134	INTRON	-	-	-	AT1G10360	123	Stem_length
Chr1	3504562	INTRON	-	-	-	AT1G10600	107	Stem_length
Chr1	3505104	NON_SYNONYMOUS_CODING	MISSENSE	Cca/Gca	P139A	AT1G10600	8	Trichome_density
Chr1	3507429	INTRON	-	-	-	AT1G10610	103	Stem_length
Chr1	3507407	INTRON	-	-	-	AT1G10610	103	Stem_length
Chr1	3516757	SYNONYMOUS_CODING	SILENT	atT/atC	I185	AT1G10640	6	Stem_length
Chr1	3517472	SYNONYMOUS_CODING	SILENT	ccT/ccG	P112	AT1G10640	6	Stem_length
Chr1	3517022	INTRON	-	-	-	AT1G10640	6	Stem_length
Chr1	3517331	INTRON	-	-	-	AT1G10640	6	Stem_length
Chr1	3516984	INTRON	-	-	-	AT1G10640	6	Stem_length
Chr1	3516573	NON_SYNONYMOUS_CODING	MISSENSE	Gct/Act	A247T	AT1G10640	6	Stem_length
Chr1	3516591	NON_SYNONYMOUS_CODING	MISSENSE	Gtc/Atc	V241I	AT1G10640	6	Stem_length
Chr1	3516595	SYNONYMOUS_CODING	SILENT	ctC/ctT	L239	AT1G10640	6	Stem_length
Chr1	3517019	INTRON	-	-	-	AT1G10640	6	Stem_length
Chr1	3516986	INTRON	-	-	-	AT1G10640	6	Stem_length
Chr1	3516459	SYNONYMOUS_CODING	SILENT	atC/atA	I255	AT1G10640	6	Stem_length
Chr1	3517301	INTRON	-	-	-	AT1G10640	6	Stem_length
Chr1	3516956	SYNONYMOUS_CODING	SILENT	gcA/gcG	A144	AT1G10640	6	Stem_length
Chr1	3517047	INTRON	-	-	-	AT1G10640	6	Stem_length
Chr1	3516545	INTRON	-	-	-	AT1G10640	6	Stem_length
Chr1	3516960	NON_SYNONYMOUS_CODING	MISSENSE	gTa/gCa	V143A	AT1G10640	6	Stem_length
Chr1	3525650	INTRON	-	-	-	AT1G10650	8	Trichome_density
Chr1	3534326	NON_SYNONYMOUS_CODING	MISSENSE	Tgg/Cgg	W272R	AT1G10660	8	Trichome_density
Chr1	3567589	INTRON	-	-	-	AT1G10730	110	Stem_length
Chr1	3575495	INTRON	-	-	-	AT1G10750	68	Stem_length
Chr1	3590234	INTRON	-	-	-	AT1G10760	138	Stem_length
Chr1	3604045	INTRON	-	-	-	AT1G10820	8	Trichome_density
Chr1	3623738	UTR_5_PRIME	-	-	-	AT1G10870	10	Trichome_density
Chr1	3618770	NON_SYNONYMOUS_CODING	MISSENSE	tTg/tCg	L437S	AT1G10870	10	Trichome_density
Chr1	3624432	NON_SYNONYMOUS_CODING	MISSENSE	Ttt/Ctt	F547L	AT1G10880	136	Trichome_density
Chr1	3626165	SYNONYMOUS_CODING	SILENT	acC/acT	T246	AT1G10880	8	Trichome_density
Chr1	3628602	INTRON	-	-	-	AT1G10890	8	Trichome_density
Chr1	3629126	NON_SYNONYMOUS_CODING	MISSENSE	Cgc/Tgc	R60C	AT1G10890	8	Trichome_density
Chr1	3644066	UTR_3_PRIME	-	-	-	AT1G10910	22	Trichome_density
Chr1	3644481	UTR_3_PRIME	-	-	-	AT1G10920	22	Trichome_density
Chr1	3646417	INTRON	-	-	-	AT1G10920	7	Trichome_density
Chr1	3656453	INTRON	-	-	-	AT1G10940	7	Trichome_density
Chr1	3660615	INTRON	-	-	-	AT1G10950	7	Trichome_density
Chr1	3660609	INTRON	-	-	-	AT1G10950	7	Trichome_density
Chr1	3674058	INTRON	-	-	-	AT1G11000	146	Stem_length
Chr1	3681967	NON_SYNONYMOUS_CODING	MISSENSE	Act/Gct	T26A	AT1G11050	134	Stem_length
Chr1	3682198	SYNONYMOUS_CODING	SILENT	Cta/Tta	L103	AT1G11050	7	Trichome_density
Chr1	3685901	INTRON	-	-	-	AT1G11060	7	Trichome_density
Chr1	3686701	INTRON	-	-	-	AT1G11060	7	Trichome_density
Chr1	3688667	SYNONYMOUS_CODING	SILENT	gaC/gaT	D790	AT1G11060	7	Trichome_density
Chr1	3687003	INTRON	-	-	-	AT1G11060	7	Trichome_density
Chr1	3693406	SYNONYMOUS_CODING	SILENT	ttC/ttT	F44	AT1G11070	10	Trichome_density
Chr1	3691312	SYNONYMOUS_CODING	SILENT	acA/acG	T538	AT1G11070	7	Trichome_density
Chr1	3691715	NON_SYNONYMOUS_CODING	MISSENSE	Gga/Aga	G428R	AT1G11070	7	Trichome_density
Chr1	3691276	SYNONYMOUS_CODING	SILENT	aaA/aaG	K550	AT1G11070	7	Trichome_density
Chr1	3690388	UTR_3_PRIME	-	-	-	AT1G11070	7	Trichome_density
Chr1	3705260	NON_SYNONYMOUS_CODING	MISSENSE	gTt/gCt	V897A	AT1G11100	86	Stem_length
Chr1	3713336	NON_SYNONYMOUS_CODING	MISSENSE	Tgg/Ggg	W41G	AT1G11112	150	Stem_length
Chr1	3736568	NON_SYNONYMOUS_CODING	MISSENSE	Gga/Aga	G459R	AT1G11160	136	Trichome_density
Chr1	3736568	NON_SYNONYMOUS_CODING	MISSENSE	Gga/Aga	G459R	AT1G11160	136	Stem_length
Chr1	3741233	INTRON	-	-	-	AT1G11170	135	Stem_length
Chr1	3741233	INTRON	-	-	-	AT1G11170	135	Trichome_density
Chr1	3759927	UTR_3_PRIME	-	-	-	AT1G11220	127	Trichome_density
Chr1	3759925	UTR_3_PRIME	-	-	-	AT1G11220	127	Trichome_density
Chr1	3759925	UTR_3_PRIME	-	-	-	AT1G11220	121	Stem_length
Chr1	3759927	UTR_3_PRIME	-	-	-	AT1G11220	121	Stem_length
Chr1	3764300	SYNONYMOUS_CODING	SILENT	ttC/ttT	F55	AT1G11230	146	Stem_length
Chr1	3766864	UTR_3_PRIME	-	-	-	AT1G11240	151	Trichome_density
Chr1	3766859	UTR_3_PRIME	-	-	-	AT1G11240	151	Trichome_density
Chr1	3766852	UTR_3_PRIME	-	-	-	AT1G11240	151	Trichome_density
Chr1	3766966	SYNONYMOUS_CODING	SILENT	aaA/aaG	K191	AT1G11240	151	Trichome_density
Chr1	3767101	NON_SYNONYMOUS_CODING	MISSENSE	aaG/aaC	K146N	AT1G11240	148	Trichome_density
Chr1	3767632	INTRON	-	-	-	AT1G11240	92	Stem_length
Chr1	3768205	NON_SYNONYMOUS_CODING	MISSENSE	gGa/gAa	G3E	AT1G11240	123	Trichome_density
Chr1	3767634	INTRON	-	-	-	AT1G11240	126	Trichome_density
Chr1	3767841	INTRON	-	-	-	AT1G11240	126	Trichome_density
Chr1	3767101	NON_SYNONYMOUS_CODING	MISSENSE	aaG/aaC	K146N	AT1G11240	142	Stem_length
Chr1	3766966	SYNONYMOUS_CODING	SILENT	aaA/aaG	K191	AT1G11240	145	Stem_length
Chr1	3766852	UTR_3_PRIME	-	-	-	AT1G11240	145	Stem_length
Chr1	3766859	UTR_3_PRIME	-	-	-	AT1G11240	145	Stem_length
Chr1	3766864	UTR_3_PRIME	-	-	-	AT1G11240	145	Stem_length
Chr1	3768031	INTRON	-	-	-	AT1G11240	119	Trichome_density
Chr1	3766766	UTR_3_PRIME	-	-	-	AT1G11240	114	Stem_length
Chr1	3766808	UTR_3_PRIME	-	-	-	AT1G11240	114	Stem_length
Chr1	3768812	NON_SYNONYMOUS_CODING	MISSENSE	aAa/aGa	K30R	AT1G11250	151	Trichome_density
Chr1	3768812	NON_SYNONYMOUS_CODING	MISSENSE	aAa/aGa	K30R	AT1G11250	145	Stem_length
Chr1	3778895	INTRON	-	-	-	AT1G11260	117	Stem_length
Chr1	3779875	SYNONYMOUS_CODING	SILENT	acG/acC	T437	AT1G11260	117	Stem_length
Chr1	3778401	INTRON	-	-	-	AT1G11260	15	Circularity
Chr1	3788365	INTRON	-	-	-	AT1G11280	28	Stem_length
Chr1	3788955	INTRON	-	-	-	AT1G11280	28	Stem_length
Chr1	3788932	INTRON	-	-	-	AT1G11280	28	Stem_length
Chr1	3788956	INTRON	-	-	-	AT1G11280	28	Stem_length
Chr1	3788652	INTRON	-	-	-	AT1G11280	27	Stem_length
Chr1	3788771	NON_SYNONYMOUS_CODING	MISSENSE	Gct/Act	A488T	AT1G11280	29	Stem_length
Chr1	3788340	INTRON	-	-	-	AT1G11280	22	Stem_length
Chr1	3788880	INTRON	-	-	-	AT1G11280	26	Stem_length
Chr1	3789044	INTRON	-	-	-	AT1G11280	26	Stem_length
Chr1	3789220	NON_SYNONYMOUS_CODING	MISSENSE	aGc/aAc	S430N	AT1G11280	26	Stem_length
Chr1	3789397	NON_SYNONYMOUS_CODING	MISSENSE	Att/Gtt	I409V	AT1G11280	20	Stem_length
Chr1	3788162	NON_SYNONYMOUS_CODING	MISSENSE	gaC/gaA	D628E	AT1G11280	20	Stem_length
Chr1	3800121	INTRON	-	-	-	AT1G11300	43	Stem_length
Chr1	3797951	SYNONYMOUS_CODING	SILENT	aaC/aaT	N891	AT1G11300	20	Stem_length
Chr1	3801527	INTRON	-	-	-	AT1G11310	21	Stem_length
Chr1	3801662	INTRON	-	-	-	AT1G11310	21	Stem_length
Chr1	3802444	INTRON	-	-	-	AT1G11310	135	Stem_length
Chr1	3807696	SYNONYMOUS_CODING	SILENT	ccG/ccT	P115	AT1G11320	20	Stem_length
Chr1	3810307	UTR_5_PRIME	-	-	-	AT1G11330	95	Stem_length
Chr1	3810756	NON_SYNONYMOUS_CODING	MISSENSE	Cca/Tca	P129S	AT1G11330	147	Stem_length
Chr1	3814506	INTRON	-	-	-	AT1G11340	95	Stem_length
Chr1	3817109	SYNONYMOUS_CODING	SILENT	tcC/tcT	S104	AT1G11340	20	Stem_length
Chr1	3816407	SYNONYMOUS_CODING	SILENT	gaC/gaT	D338	AT1G11340	95	Stem_length
Chr1	3815730	SYNONYMOUS_CODING	SILENT	ttG/ttA	L514	AT1G11340	95	Stem_length
Chr1	3815058	INTRON	-	-	-	AT1G11340	95	Stem_length
Chr1	3814192	NON_SYNONYMOUS_CODING	MISSENSE	gAa/gGa	E877G	AT1G11340	94	Stem_length
Chr1	3818431	SYNONYMOUS_CODING	SILENT	gaC/gaT	D655	AT1G11350	49	Stem_length
Chr1	3820276	NON_SYNONYMOUS_CODING	MISSENSE	agT/agA	S159R	AT1G11350	20	Stem_length
Chr1	3818333	INTRON	-	-	-	AT1G11350	95	Stem_length
Chr1	3819081	NON_SYNONYMOUS_CODING	MISSENSE	gaG/gaT	E501D	AT1G11350	95	Stem_length
Chr1	3820687	SYNONYMOUS_CODING	SILENT	acT/acG	T22	AT1G11350	95	Stem_length
Chr1	3822197	NON_SYNONYMOUS_CODING	MISSENSE	Tac/Aac	Y235N	AT1G11360	95	Stem_length
Chr1	3822600	SYNONYMOUS_CODING	SILENT	tcG/tcT	S100	AT1G11360	28	Stem_length
Chr1	3824637	NON_SYNONYMOUS_CODING	MISSENSE	aAa/aGa	K183R	AT1G11362	133	Stem_length
Chr1	3824646	NON_SYNONYMOUS_CODING	MISSENSE	cTa/cAa	L180Q	AT1G11362	133	Stem_length
Chr1	3825170	SYNONYMOUS_CODING	SILENT	gtT/gtC	V5	AT1G11362	103	Stem_length
Chr1	3825186	UTR_5_PRIME	-	-	-	AT1G11362	23	Stem_length
Chr1	3825181	NON_SYNONYMOUS_CODING	MISSENSE	Tgt/Ggt	C2G	AT1G11362	23	Stem_length
Chr1	3828117	NON_SYNONYMOUS_CODING	MISSENSE	cGa/cCa	R283P	AT1G11370	26	Stem_length
Chr1	3829539	INTRON	-	-	-	AT1G11370	80	Stem_length
Chr1	3828269	SYNONYMOUS_CODING	SILENT	gcA/gcT	A232	AT1G11370	83	Stem_length
Chr1	3829169	INTRON	-	-	-	AT1G11370	83	Stem_length
Chr1	3828389	SYNONYMOUS_CODING	SILENT	acC/acA	T192	AT1G11370	83	Stem_length
Chr1	3829591	INTRON	-	-	-	AT1G11370	83	Stem_length
Chr1	3828271	NON_SYNONYMOUS_CODING	MISSENSE	Gca/Cca	A232P	AT1G11370	83	Stem_length
Chr1	3828254	SYNONYMOUS_CODING	SILENT	tcG/tcA	S237	AT1G11370	83	Stem_length
Chr1	3829283	INTRON	-	-	-	AT1G11370	83	Stem_length
Chr1	3828268	NON_SYNONYMOUS_CODING	MISSENSE	Act/Tct	T233S	AT1G11370	83	Stem_length
Chr1	3829027	INTRON	-	-	-	AT1G11370	83	Stem_length
Chr1	3829243	INTRON	-	-	-	AT1G11370	83	Stem_length
Chr1	3828270	NON_SYNONYMOUS_CODING	MISSENSE	gCa/gTa	A232V	AT1G11370	83	Stem_length
Chr1	3828280	NON_SYNONYMOUS_CODING	MISSENSE	Gaa/Aaa	E229K	AT1G11370	83	Stem_length
Chr1	3829378	INTRON	-	-	-	AT1G11370	83	Stem_length
Chr1	3828423	NON_SYNONYMOUS_CODING	MISSENSE	aGa/aAa	R181K	AT1G11370	83	Stem_length
Chr1	3828458	SYNONYMOUS_CODING	SILENT	gaC/gaT	D169	AT1G11370	83	Stem_length
Chr1	3829170	INTRON	-	-	-	AT1G11370	83	Stem_length
Chr1	3828992	INTRON	-	-	-	AT1G11370	83	Stem_length
Chr1	3830013	SYNONYMOUS_CODING	SILENT	ttG/ttA	L112	AT1G11370	87	Stem_length
Chr1	3828509	SYNONYMOUS_CODING	SILENT	gtG/gtA	V152	AT1G11370	24	Stem_length
Chr1	3828098	STOP_LOST	MISSENSE	tgA/tgG	*289W	AT1G11370	24	Stem_length
Chr1	3830008	NON_SYNONYMOUS_CODING	MISSENSE	gGc/gTc	G114V	AT1G11370	24	Stem_length
Chr1	3828753	INTRON	-	-	-	AT1G11370	24	Stem_length
Chr1	3830009	NON_SYNONYMOUS_CODING	MISSENSE	Ggc/Tgc	G114C	AT1G11370	24	Stem_length
Chr1	3828576	NON_SYNONYMOUS_CODING	MISSENSE	gAg/gGg	E130G	AT1G11370	24	Stem_length
Chr1	3828641	INTRON	-	-	-	AT1G11370	24	Stem_length
Chr1	3830232	SYNONYMOUS_CODING	SILENT	gcA/gcG	A39	AT1G11370	24	Stem_length
Chr1	3828543	NON_SYNONYMOUS_CODING	MISSENSE	cGg/cAg	R141Q	AT1G11370	24	Stem_length
Chr1	3830010	SYNONYMOUS_CODING	SILENT	aaC/aaT	N113	AT1G11370	24	Stem_length
Chr1	3828410	SYNONYMOUS_CODING	SILENT	cgA/cgG	R185	AT1G11370	24	Stem_length
Chr1	3828637	INTRON	-	-	-	AT1G11370	24	Stem_length
Chr1	3828362	SYNONYMOUS_CODING	SILENT	gcT/gcA	A201	AT1G11370	24	Stem_length
Chr1	3828695	INTRON	-	-	-	AT1G11370	24	Stem_length
Chr1	3828673	INTRON	-	-	-	AT1G11370	24	Stem_length
Chr1	3828640	INTRON	-	-	-	AT1G11370	24	Stem_length
Chr1	3829524	INTRON	-	-	-	AT1G11370	91	Stem_length
Chr1	3828526	NON_SYNONYMOUS_CODING	MISSENSE	Gag/Aag	E147K	AT1G11370	91	Stem_length
Chr1	3828872	INTRON	-	-	-	AT1G11370	28	Stem_length
Chr1	3829580	INTRON	-	-	-	AT1G11370	25	Stem_length
Chr1	3829781	INTRON	-	-	-	AT1G11370	90	Stem_length
Chr1	3828493	NON_SYNONYMOUS_CODING	MISSENSE	Act/Gct	T158A	AT1G11370	27	Stem_length
Chr1	3828478	NON_SYNONYMOUS_CODING	MISSENSE	Att/Gtt	I163V	AT1G11370	27	Stem_length
Chr1	3828481	NON_SYNONYMOUS_CODING	MISSENSE	Atc/Gtc	I162V	AT1G11370	27	Stem_length
Chr1	3828488	NON_SYNONYMOUS_CODING	MISSENSE	gaT/gaG	D159E	AT1G11370	27	Stem_length
Chr1	3829097	INTRON	-	-	-	AT1G11370	27	Stem_length
Chr1	3829636	INTRON	-	-	-	AT1G11370	23	Stem_length
Chr1	3828099	SYNONYMOUS_STOP	SILENT	tGa/tAa	*289	AT1G11370	146	Stem_length
Chr1	3833068	INTRON	-	-	-	AT1G11380	26	Stem_length
Chr1	3832769	NON_SYNONYMOUS_CODING	MISSENSE	gaA/gaC	E25D	AT1G11380	149	Stem_length
Chr1	3832787	SYNONYMOUS_CODING	SILENT	gaG/gaA	E31	AT1G11380	149	Stem_length
Chr1	3832777	NON_SYNONYMOUS_CODING	MISSENSE	gGa/gTa	G28V	AT1G11380	149	Stem_length
Chr1	3832766	SYNONYMOUS_CODING	SILENT	gaT/gaC	D24	AT1G11380	149	Stem_length
Chr1	3833046	INTRON	-	-	-	AT1G11380	145	Stem_length
Chr1	3833053	INTRON	-	-	-	AT1G11380	145	Stem_length
Chr1	3832974	NON_SYNONYMOUS_CODING	MISSENSE	Ttt/Ctt	F94L	AT1G11380	145	Stem_length
Chr1	3833029	INTRON	-	-	-	AT1G11380	145	Stem_length
Chr1	3833059	INTRON	-	-	-	AT1G11380	145	Stem_length
Chr1	3833076	INTRON	-	-	-	AT1G11380	145	Stem_length
Chr1	3833967	UTR_3_PRIME	-	-	-	AT1G11380	118	Stem_length
Chr1	3836371	SYNONYMOUS_CODING	SILENT	ccT/ccC	P238	AT1G11390	145	Stem_length
Chr1	3838694	INTRON	-	-	-	AT1G11400	22	Stem_length
Chr1	3838164	INTRON	-	-	-	AT1G11400	22	Stem_length
Chr1	3838419	INTRON	-	-	-	AT1G11400	25	Stem_length
Chr1	3838815	SYNONYMOUS_CODING	SILENT	gcG/gcT	A13	AT1G11400	145	Stem_length
Chr1	3840178	UTR_3_PRIME	-	-	-	AT1G11400	146	Stem_length
Chr1	3842536	SYNONYMOUS_CODING	SILENT	caG/caA	Q417	AT1G11410	24	Stem_length
Chr1	3842634	INTRON	-	-	-	AT1G11410	137	Stem_length
Chr1	3844334	UTR_3_PRIME	-	-	-	AT1G11410	146	Stem_length
Chr1	3841346	NON_SYNONYMOUS_CODING	MISSENSE	Tct/Gct	S21A	AT1G11410	146	Stem_length
Chr1	3844398	UTR_3_PRIME	-	-	-	AT1G11410	146	Stem_length
Chr1	3844044	NON_SYNONYMOUS_CODING	MISSENSE	atG/atT	M766I	AT1G11410	146	Stem_length
Chr1	3846408	INTRON	-	-	-	AT1G11420	154	Trichome_density
Chr1	3844791	SYNONYMOUS_CODING	SILENT	gaC/gaT	D535	AT1G11420	24	Stem_length
Chr1	3845280	INTRON	-	-	-	AT1G11420	68	Epidermis_autofluorescence
Chr1	3846408	INTRON	-	-	-	AT1G11420	150	Stem_length
Chr1	3845280	INTRON	-	-	-	AT1G11420	67	Stem_length
Chr1	3846242	NON_SYNONYMOUS_CODING	MISSENSE	aGg/aAg	R180K	AT1G11420	146	Stem_length
Chr1	3847326	SYNONYMOUS_CODING	SILENT	ctC/ctG	L18	AT1G11430	77	Stem_length
Chr1	3847403	NON_SYNONYMOUS_CODING	MISSENSE	aAc/aGc	N44S	AT1G11430	23	Stem_length
Chr1	3849162	UTR_3_PRIME	-	-	-	AT1G11430	146	Stem_length
Chr1	3847953	INTRON	-	-	-	AT1G11430	146	Stem_length
Chr1	3849945	NON_SYNONYMOUS_CODING	MISSENSE	gaG/gaT	E176D	AT1G11440	77	Stem_length
Chr1	3850047	NON_SYNONYMOUS_CODING	MISSENSE	atA/atG	I210M	AT1G11440	150	Trichome_density
Chr1	3849875	NON_SYNONYMOUS_CODING	MISSENSE	cTt/cGt	L153R	AT1G11440	150	Trichome_density
Chr1	3849924	SYNONYMOUS_CODING	SILENT	gcT/gcA	A169	AT1G11440	150	Trichome_density
Chr1	3849446	NON_SYNONYMOUS_CODING	MISSENSE	aGt/aCt	S10T	AT1G11440	146	Stem_length
Chr1	3849924	SYNONYMOUS_CODING	SILENT	gcT/gcA	A169	AT1G11440	149	Stem_length
Chr1	3849875	NON_SYNONYMOUS_CODING	MISSENSE	cTt/cGt	L153R	AT1G11440	149	Stem_length
Chr1	3850047	NON_SYNONYMOUS_CODING	MISSENSE	atA/atG	I210M	AT1G11440	149	Stem_length
Chr1	3854957	NON_SYNONYMOUS_CODING	MISSENSE	Gtt/Att	V199I	AT1G11450	123	Trichome_density
Chr1	3853502	SYNONYMOUS_CODING	SILENT	atC/atT	I11	AT1G11450	149	Trichome_density
Chr1	3853770	SYNONYMOUS_CODING	SILENT	ccG/ccA	P21	AT1G11450	149	Trichome_density
Chr1	3854109	NON_SYNONYMOUS_CODING	MISSENSE	ttG/ttC	L35F	AT1G11450	145	Stem_length
Chr1	3855068	INTRON	-	-	-	AT1G11450	122	Trichome_density
Chr1	3855380	UTR_3_PRIME	-	-	-	AT1G11450	25	Stem_length
Chr1	3853770	SYNONYMOUS_CODING	SILENT	ccG/ccA	P21	AT1G11450	148	Stem_length
Chr1	3853502	SYNONYMOUS_CODING	SILENT	atC/atT	I11	AT1G11450	148	Stem_length
Chr1	3858135	INTRON	-	-	-	AT1G11460	148	Trichome_density
Chr1	3857221	INTRON	-	-	-	AT1G11460	148	Trichome_density
Chr1	3857561	INTRON	-	-	-	AT1G11460	148	Trichome_density
Chr1	3857334	INTRON	-	-	-	AT1G11460	148	Trichome_density
Chr1	3857560	INTRON	-	-	-	AT1G11460	129	Stem_length
Chr1	3857221	INTRON	-	-	-	AT1G11460	147	Stem_length
Chr1	3858135	INTRON	-	-	-	AT1G11460	147	Stem_length
Chr1	3857334	INTRON	-	-	-	AT1G11460	147	Stem_length
Chr1	3857561	INTRON	-	-	-	AT1G11460	147	Stem_length
Chr1	3860177	INTRON	-	-	-	AT1G11470	131	Trichome_density
Chr1	3859881	NON_SYNONYMOUS_CODING	MISSENSE	cCc/cGc	P149R	AT1G11470	129	Stem_length
Chr1	3859942	NON_SYNONYMOUS_CODING	MISSENSE	Ctc/Ttc	L129F	AT1G11470	148	Trichome_density
Chr1	3860369	INTRON	-	-	-	AT1G11470	144	Stem_length
Chr1	3859942	NON_SYNONYMOUS_CODING	MISSENSE	Ctc/Ttc	L129F	AT1G11470	147	Stem_length
Chr1	3869840	NON_SYNONYMOUS_CODING	MISSENSE	Agg/Tgg	R76W	AT1G11490	146	Trichome_density
Chr1	3869840	NON_SYNONYMOUS_CODING	MISSENSE	Agg/Tgg	R76W	AT1G11490	145	Stem_length
Chr1	3870913	SYNONYMOUS_CODING	SILENT	gcC/gcT	A27	AT1G11500	147	Trichome_density
Chr1	3870913	SYNONYMOUS_CODING	SILENT	gcC/gcT	A27	AT1G11500	146	Stem_length
Chr1	3872591	SYNONYMOUS_CODING	SILENT	gtG/gtC	V82	AT1G11510	154	Trichome_density
Chr1	3872775	NON_SYNONYMOUS_CODING	MISSENSE	gGt/gAt	G21D	AT1G11510	145	Trichome_density
Chr1	3872387	SYNONYMOUS_CODING	SILENT	gtT/gtC	V150	AT1G11510	145	Trichome_density
Chr1	3872522	SYNONYMOUS_CODING	SILENT	gcA/gcC	A105	AT1G11510	145	Trichome_density
Chr1	3872747	SYNONYMOUS_CODING	SILENT	tcG/tcT	S30	AT1G11510	145	Trichome_density
Chr1	3872387	SYNONYMOUS_CODING	SILENT	gtT/gtC	V150	AT1G11510	144	Stem_length
Chr1	3872747	SYNONYMOUS_CODING	SILENT	tcG/tcT	S30	AT1G11510	144	Stem_length
Chr1	3872522	SYNONYMOUS_CODING	SILENT	gcA/gcC	A105	AT1G11510	144	Stem_length
Chr1	3872775	NON_SYNONYMOUS_CODING	MISSENSE	gGt/gAt	G21D	AT1G11510	144	Stem_length
Chr1	3872591	SYNONYMOUS_CODING	SILENT	gtG/gtC	V82	AT1G11510	149	Stem_length
Chr1	3873074	NON_SYNONYMOUS_CODING	MISSENSE	Agc/Tgc	S16C	AT1G11520	154	Trichome_density
Chr1	3873200	NON_SYNONYMOUS_CODING	MISSENSE	Ccc/Tcc	P58S	AT1G11520	151	Trichome_density
Chr1	3873202	SYNONYMOUS_CODING	SILENT	ccC/ccT	P58	AT1G11520	145	Trichome_density
Chr1	3873444	NON_SYNONYMOUS_CODING	MISSENSE	aGa/aAa	R139K	AT1G11520	145	Trichome_density
Chr1	3873101	NON_SYNONYMOUS_CODING	MISSENSE	Ata/Cta	I25L	AT1G11520	145	Trichome_density
Chr1	3873112	SYNONYMOUS_CODING	SILENT	ctC/ctT	L28	AT1G11520	145	Trichome_density
Chr1	3873112	SYNONYMOUS_CODING	SILENT	ctC/ctT	L28	AT1G11520	144	Stem_length
Chr1	3873444	NON_SYNONYMOUS_CODING	MISSENSE	aGa/aAa	R139K	AT1G11520	144	Stem_length
Chr1	3873202	SYNONYMOUS_CODING	SILENT	ccC/ccT	P58	AT1G11520	144	Stem_length
Chr1	3873101	NON_SYNONYMOUS_CODING	MISSENSE	Ata/Cta	I25L	AT1G11520	144	Stem_length
Chr1	3873200	NON_SYNONYMOUS_CODING	MISSENSE	Ccc/Tcc	P58S	AT1G11520	150	Stem_length
Chr1	3873074	NON_SYNONYMOUS_CODING	MISSENSE	Agc/Tgc	S16C	AT1G11520	150	Stem_length
Chr1	3875038	INTRON	-	-	-	AT1G11530	149	Trichome_density
Chr1	3874991	SYNONYMOUS_CODING	SILENT	gtT/gtA	V66	AT1G11530	149	Trichome_density
Chr1	3875090	INTRON	-	-	-	AT1G11530	144	Trichome_density
Chr1	3874948	NON_SYNONYMOUS_CODING	MISSENSE	aAc/aGc	N52S	AT1G11530	144	Trichome_density
Chr1	3874753	INTRON	-	-	-	AT1G11530	144	Trichome_density
Chr1	3874562	SYNONYMOUS_CODING	SILENT	ttC/ttT	F15	AT1G11530	144	Trichome_density
Chr1	3874847	INTRON	-	-	-	AT1G11530	144	Trichome_density
Chr1	3875076	INTRON	-	-	-	AT1G11530	144	Trichome_density
Chr1	3874904	SYNONYMOUS_CODING	SILENT	atT/atA	I37	AT1G11530	144	Trichome_density
Chr1	3874477	UTR_5_PRIME	-	-	-	AT1G11530	144	Trichome_density
Chr1	3874650	INTRON	-	-	-	AT1G11530	150	Trichome_density
Chr1	3875026	INTRON	-	-	-	AT1G11530	142	Trichome_density
Chr1	3874630	INTRON	-	-	-	AT1G11530	153	Trichome_density
Chr1	3874667	INTRON	-	-	-	AT1G11530	153	Trichome_density
Chr1	3874622	INTRON	-	-	-	AT1G11530	153	Trichome_density
Chr1	3874666	INTRON	-	-	-	AT1G11530	153	Trichome_density
Chr1	3874595	SYNONYMOUS_CODING	SILENT	ccC/ccT	P26	AT1G11530	153	Trichome_density
Chr1	3874624	INTRON	-	-	-	AT1G11530	153	Trichome_density
Chr1	3874970	SYNONYMOUS_CODING	SILENT	ctA/ctC	L59	AT1G11530	147	Trichome_density
Chr1	3874477	UTR_5_PRIME	-	-	-	AT1G11530	143	Stem_length
Chr1	3874904	SYNONYMOUS_CODING	SILENT	atT/atA	I37	AT1G11530	143	Stem_length
Chr1	3875090	INTRON	-	-	-	AT1G11530	143	Stem_length
Chr1	3874562	SYNONYMOUS_CODING	SILENT	ttC/ttT	F15	AT1G11530	143	Stem_length
Chr1	3874948	NON_SYNONYMOUS_CODING	MISSENSE	aAc/aGc	N52S	AT1G11530	143	Stem_length
Chr1	3874847	INTRON	-	-	-	AT1G11530	143	Stem_length
Chr1	3874753	INTRON	-	-	-	AT1G11530	143	Stem_length
Chr1	3875076	INTRON	-	-	-	AT1G11530	143	Stem_length
Chr1	3874970	SYNONYMOUS_CODING	SILENT	ctA/ctC	L59	AT1G11530	142	Stem_length
Chr1	3874650	INTRON	-	-	-	AT1G11530	145	Stem_length
Chr1	3874991	SYNONYMOUS_CODING	SILENT	gtT/gtA	V66	AT1G11530	148	Stem_length
Chr1	3875038	INTRON	-	-	-	AT1G11530	148	Stem_length
Chr1	3875026	INTRON	-	-	-	AT1G11530	137	Stem_length
Chr1	3874667	INTRON	-	-	-	AT1G11530	148	Stem_length
Chr1	3874622	INTRON	-	-	-	AT1G11530	148	Stem_length
Chr1	3874595	SYNONYMOUS_CODING	SILENT	ccC/ccT	P26	AT1G11530	148	Stem_length
Chr1	3874666	INTRON	-	-	-	AT1G11530	148	Stem_length
Chr1	3874630	INTRON	-	-	-	AT1G11530	148	Stem_length
Chr1	3874624	INTRON	-	-	-	AT1G11530	148	Stem_length
Chr1	3875842	INTRON	-	-	-	AT1G11540	141	Trichome_density
Chr1	3875840	INTRON	-	-	-	AT1G11540	141	Trichome_density
Chr1	3875643	NON_SYNONYMOUS_CODING	MISSENSE	Atg/Gtg	M313V	AT1G11540	144	Trichome_density
Chr1	3876064	INTRON	-	-	-	AT1G11540	144	Trichome_density
Chr1	3876764	NON_SYNONYMOUS_CODING	MISSENSE	atG/atT	M70I	AT1G11540	144	Trichome_density
Chr1	3876140	SYNONYMOUS_CODING	SILENT	tcG/tcA	S210	AT1G11540	144	Trichome_density
Chr1	3876141	NON_SYNONYMOUS_CODING	MISSENSE	tCg/tTg	S210L	AT1G11540	144	Trichome_density
Chr1	3875931	SYNONYMOUS_CODING	SILENT	ggT/ggC	G248	AT1G11540	144	Trichome_density
Chr1	3875883	SYNONYMOUS_CODING	SILENT	ccA/ccC	P264	AT1G11540	144	Trichome_density
Chr1	3875650	SYNONYMOUS_CODING	SILENT	gtT/gtC	V310	AT1G11540	144	Trichome_density
Chr1	3875656	SYNONYMOUS_CODING	SILENT	tcA/tcC	S308	AT1G11540	144	Trichome_density
Chr1	3875742	NON_SYNONYMOUS_CODING	MISSENSE	Tca/Aca	S280T	AT1G11540	144	Trichome_density
Chr1	3875866	INTRON	-	-	-	AT1G11540	150	Trichome_density
Chr1	3876090	INTRON	-	-	-	AT1G11540	150	Trichome_density
Chr1	3876016	NON_SYNONYMOUS_CODING	MISSENSE	aCt/aTt	T220I	AT1G11540	150	Trichome_density
Chr1	3875874	INTRON	-	-	-	AT1G11540	150	Trichome_density
Chr1	3876016	NON_SYNONYMOUS_CODING	MISSENSE	aCt/aTt	T220I	AT1G11540	145	Stem_length
Chr1	3876090	INTRON	-	-	-	AT1G11540	145	Stem_length
Chr1	3875866	INTRON	-	-	-	AT1G11540	145	Stem_length
Chr1	3875874	INTRON	-	-	-	AT1G11540	145	Stem_length
Chr1	3876764	NON_SYNONYMOUS_CODING	MISSENSE	atG/atT	M70I	AT1G11540	143	Stem_length
Chr1	3875650	SYNONYMOUS_CODING	SILENT	gtT/gtC	V310	AT1G11540	143	Stem_length
Chr1	3876141	NON_SYNONYMOUS_CODING	MISSENSE	tCg/tTg	S210L	AT1G11540	143	Stem_length
Chr1	3875931	SYNONYMOUS_CODING	SILENT	ggT/ggC	G248	AT1G11540	143	Stem_length
Chr1	3875742	NON_SYNONYMOUS_CODING	MISSENSE	Tca/Aca	S280T	AT1G11540	143	Stem_length
Chr1	3876140	SYNONYMOUS_CODING	SILENT	tcG/tcA	S210	AT1G11540	143	Stem_length
Chr1	3875643	NON_SYNONYMOUS_CODING	MISSENSE	Atg/Gtg	M313V	AT1G11540	143	Stem_length
Chr1	3876064	INTRON	-	-	-	AT1G11540	143	Stem_length
Chr1	3875656	SYNONYMOUS_CODING	SILENT	tcA/tcC	S308	AT1G11540	143	Stem_length
Chr1	3875883	SYNONYMOUS_CODING	SILENT	ccA/ccC	P264	AT1G11540	143	Stem_length
Chr1	3875840	INTRON	-	-	-	AT1G11540	140	Stem_length
Chr1	3875842	INTRON	-	-	-	AT1G11540	140	Stem_length
Chr1	3879395	INTRON	-	-	-	AT1G11545	150	Trichome_density
Chr1	3880217	SYNONYMOUS_CODING	SILENT	Cta/Tta	L24	AT1G11545	147	Stem_length
Chr1	3879395	INTRON	-	-	-	AT1G11545	149	Stem_length
Chr1	3880293	UTR_5_PRIME	-	-	-	AT1G11545	146	Stem_length
Chr1	3882114	SYNONYMOUS_CODING	SILENT	ggC/ggT	G109	AT1G11560	142	Trichome_density
Chr1	3882114	SYNONYMOUS_CODING	SILENT	ggC/ggT	G109	AT1G11560	141	Stem_length
Chr1	3888703	UTR_5_PRIME	-	-	-	AT1G11580	79	Stem_length
Chr1	3888713	UTR_5_PRIME	-	-	-	AT1G11580	79	Stem_length
Chr1	3889323	SYNONYMOUS_CODING	SILENT	agA/agG	R198	AT1G11580	60	Stem_length
Chr1	3890719	UTR_3_PRIME	-	-	-	AT1G11580	144	Stem_length
Chr1	3890568	SYNONYMOUS_CODING	SILENT	gcC/gcT	A531	AT1G11580	149	Stem_length
Chr1	3890809	UTR_3_PRIME	-	-	-	AT1G11580	148	Stem_length
Chr1	3890700	UTR_3_PRIME	-	-	-	AT1G11580	148	Stem_length
Chr1	3893200	SYNONYMOUS_CODING	SILENT	ccC/ccT	P189	AT1G11590	108	Trichome_density
Chr1	3893530	INTRON	-	-	-	AT1G11590	143	Trichome_density
Chr1	3894207	STOP_GAINED	NONSENSE	Cag/Tag	Q388*	AT1G11590	89	Trichome_density
Chr1	3894464	SYNONYMOUS_CODING	SILENT	aaC/aaT	N473	AT1G11590	151	Trichome_density
Chr1	3894464	SYNONYMOUS_CODING	SILENT	aaC/aaT	N473	AT1G11590	146	Stem_length
Chr1	3893403	INTRON	-	-	-	AT1G11590	71	Stem_length
Chr1	3893613	SYNONYMOUS_CODING	SILENT	aaG/aaA	K225	AT1G11590	133	Trichome_density
Chr1	3894621	UTR_3_PRIME	-	-	-	AT1G11590	134	Trichome_density
Chr1	3893499	INTRON	-	-	-	AT1G11590	134	Trichome_density
Chr1	3893192	NON_SYNONYMOUS_CODING	MISSENSE	Gtg/Atg	V187M	AT1G11590	134	Trichome_density
Chr1	3893193	NON_SYNONYMOUS_CODING	MISSENSE	gTg/gCg	V187A	AT1G11590	134	Trichome_density
Chr1	3893530	INTRON	-	-	-	AT1G11590	142	Stem_length
Chr1	3893613	SYNONYMOUS_CODING	SILENT	aaG/aaA	K225	AT1G11590	132	Stem_length
Chr1	3893192	NON_SYNONYMOUS_CODING	MISSENSE	Gtg/Atg	V187M	AT1G11590	133	Stem_length
Chr1	3893499	INTRON	-	-	-	AT1G11590	133	Stem_length
Chr1	3893193	NON_SYNONYMOUS_CODING	MISSENSE	gTg/gCg	V187A	AT1G11590	133	Stem_length
Chr1	3894621	UTR_3_PRIME	-	-	-	AT1G11590	133	Stem_length
Chr1	3896125	INTRON	-	-	-	AT1G11592	149	Trichome_density
Chr1	3895561	INTRON	-	-	-	AT1G11592	152	Trichome_density
Chr1	3896102	INTRON	-	-	-	AT1G11592	145	Stem_length
Chr1	3896102	INTRON	-	-	-	AT1G11592	150	Trichome_density
Chr1	3896294	INTRON	-	-	-	AT1G11592	154	Trichome_density
Chr1	3896125	INTRON	-	-	-	AT1G11592	144	Stem_length
Chr1	3895561	INTRON	-	-	-	AT1G11592	147	Stem_length
Chr1	3896294	INTRON	-	-	-	AT1G11592	149	Stem_length
Chr1	3898065	NON_SYNONYMOUS_CODING	MISSENSE	Gac/Aac	D22N	AT1G11593	67	Stem_length
Chr1	3903779	UTR_3_PRIME	-	-	-	AT1G11600	82	Stem_length
Chr1	3903103	SYNONYMOUS_CODING	SILENT	taT/taC	Y338	AT1G11600	137	Trichome_density
Chr1	3902231	SYNONYMOUS_CODING	SILENT	Cta/Tta	L48	AT1G11600	132	Trichome_density
Chr1	3903103	SYNONYMOUS_CODING	SILENT	taT/taC	Y338	AT1G11600	136	Stem_length
Chr1	3903184	SYNONYMOUS_CODING	SILENT	atC/atT	I365	AT1G11600	139	Stem_length
Chr1	3903184	SYNONYMOUS_CODING	SILENT	atC/atT	I365	AT1G11600	140	Trichome_density
Chr1	3902231	SYNONYMOUS_CODING	SILENT	Cta/Tta	L48	AT1G11600	131	Stem_length
Chr1	3905584	UTR_5_PRIME	-	-	-	AT1G11608	152	Trichome_density
Chr1	3905614	UTR_5_PRIME	-	-	-	AT1G11608	152	Trichome_density
Chr1	3906593	UTR_3_PRIME	-	-	-	AT1G11608	136	Trichome_density
Chr1	3905614	UTR_5_PRIME	-	-	-	AT1G11608	151	Stem_length
Chr1	3905584	UTR_5_PRIME	-	-	-	AT1G11608	151	Stem_length
Chr1	3906593	UTR_3_PRIME	-	-	-	AT1G11608	135	Stem_length
Chr1	3908763	INTRON	-	-	-	AT1G11610	148	Stem_length
Chr1	3907671	NON_SYNONYMOUS_CODING	MISSENSE	aaA/aaC	K428N	AT1G11610	132	Trichome_density
Chr1	3908213	INTRON	-	-	-	AT1G11610	134	Trichome_density
Chr1	3908233	INTRON	-	-	-	AT1G11610	134	Trichome_density
Chr1	3908242	INTRON	-	-	-	AT1G11610	134	Trichome_density
Chr1	3908311	SYNONYMOUS_CODING	SILENT	gaA/gaG	E276	AT1G11610	134	Trichome_density
Chr1	3908193	INTRON	-	-	-	AT1G11610	134	Trichome_density
Chr1	3908218	INTRON	-	-	-	AT1G11610	134	Trichome_density
Chr1	3908363	NON_SYNONYMOUS_CODING	MISSENSE	gCg/gGg	A259G	AT1G11610	134	Trichome_density
Chr1	3909127	SYNONYMOUS_CODING	SILENT	cgC/cgT	R55	AT1G11610	142	Stem_length
Chr1	3908815	INTRON	-	-	-	AT1G11610	134	Stem_length
Chr1	3909064	SYNONYMOUS_CODING	SILENT	ccC/ccT	P76	AT1G11610	130	Trichome_density
Chr1	3906923	UTR_3_PRIME	-	-	-	AT1G11610	138	Trichome_density
Chr1	3908659	SYNONYMOUS_CODING	SILENT	ctA/ctG	L160	AT1G11610	132	Trichome_density
Chr1	3908404	SYNONYMOUS_CODING	SILENT	taT/taC	Y245	AT1G11610	132	Trichome_density
Chr1	3908359	SYNONYMOUS_CODING	SILENT	ggC/ggT	G260	AT1G11610	132	Trichome_density
Chr1	3908665	SYNONYMOUS_CODING	SILENT	gaG/gaA	E158	AT1G11610	132	Trichome_density
Chr1	3908218	INTRON	-	-	-	AT1G11610	133	Stem_length
Chr1	3908213	INTRON	-	-	-	AT1G11610	133	Stem_length
Chr1	3908311	SYNONYMOUS_CODING	SILENT	gaA/gaG	E276	AT1G11610	133	Stem_length
Chr1	3908242	INTRON	-	-	-	AT1G11610	133	Stem_length
Chr1	3908363	NON_SYNONYMOUS_CODING	MISSENSE	gCg/gGg	A259G	AT1G11610	133	Stem_length
Chr1	3908193	INTRON	-	-	-	AT1G11610	133	Stem_length
Chr1	3908233	INTRON	-	-	-	AT1G11610	133	Stem_length
Chr1	3908659	SYNONYMOUS_CODING	SILENT	ctA/ctG	L160	AT1G11610	131	Stem_length
Chr1	3908665	SYNONYMOUS_CODING	SILENT	gaG/gaA	E158	AT1G11610	131	Stem_length
Chr1	3908404	SYNONYMOUS_CODING	SILENT	taT/taC	Y245	AT1G11610	131	Stem_length
Chr1	3908359	SYNONYMOUS_CODING	SILENT	ggC/ggT	G260	AT1G11610	131	Stem_length
Chr1	3906923	UTR_3_PRIME	-	-	-	AT1G11610	137	Stem_length
Chr1	3907671	NON_SYNONYMOUS_CODING	MISSENSE	aaA/aaC	K428N	AT1G11610	131	Stem_length
Chr1	3909064	SYNONYMOUS_CODING	SILENT	ccC/ccT	P76	AT1G11610	129	Stem_length
Chr1	3913519	SYNONYMOUS_CODING	SILENT	acG/acT	T289	AT1G11630	67	Stem_length
Chr1	3913318	NON_SYNONYMOUS_CODING	MISSENSE	agT/agG	S356R	AT1G11630	67	Stem_length
Chr1	3917473	SYNONYMOUS_CODING	SILENT	acC/acT	T325	AT1G11650	67	Stem_length
Chr1	3915282	INTRON	-	-	-	AT1G11650	67	Stem_length
Chr1	3920952	INTRON	-	-	-	AT1G11660	70	Stem_length
Chr1	3924209	INTRON	-	-	-	AT1G11660	63	Stem_length
Chr1	3931246	SYNONYMOUS_CODING	SILENT	gcT/gcC	A79	AT1G11670	46	Stem_length
Chr1	3931276	SYNONYMOUS_CODING	SILENT	aaT/aaC	N69	AT1G11670	46	Stem_length
Chr1	3931207	SYNONYMOUS_CODING	SILENT	ctA/ctT	L92	AT1G11670	46	Stem_length
Chr1	3931282	SYNONYMOUS_CODING	SILENT	atC/atT	I67	AT1G11670	46	Stem_length
Chr1	3931363	SYNONYMOUS_CODING	SILENT	ttT/ttC	F40	AT1G11670	46	Stem_length
Chr1	3929019	INTRON	-	-	-	AT1G11670	136	Stem_length
Chr1	3930341	SYNONYMOUS_CODING	SILENT	caG/caA	Q294	AT1G11670	89	Stem_length
Chr1	3929502	INTRON	-	-	-	AT1G11670	82	Stem_length
Chr1	3931505	UTR_5_PRIME	-	-	-	AT1G11670	86	Stem_length
Chr1	3938800	INTRON	-	-	-	AT1G11680	140	Trichome_density
Chr1	3940501	SYNONYMOUS_CODING	SILENT	ccG/ccA	P461	AT1G11680	139	Trichome_density
Chr1	3940501	SYNONYMOUS_CODING	SILENT	ccG/ccA	P461	AT1G11680	138	Stem_length
Chr1	3938800	INTRON	-	-	-	AT1G11680	139	Stem_length
Chr1	3942159	NON_SYNONYMOUS_CODING	MISSENSE	Agt/Ggt	S231G	AT1G11690	139	Trichome_density
Chr1	3942120	NON_SYNONYMOUS_CODING	MISSENSE	Ggt/Cgt	G218R	AT1G11690	139	Trichome_density
Chr1	3942120	NON_SYNONYMOUS_CODING	MISSENSE	Ggt/Cgt	G218R	AT1G11690	138	Stem_length
Chr1	3942159	NON_SYNONYMOUS_CODING	MISSENSE	Agt/Ggt	S231G	AT1G11690	138	Stem_length
Chr1	3949888	NON_SYNONYMOUS_CODING	MISSENSE	Gcg/Acg	A335T	AT1G11710	144	Trichome_density
Chr1	3949888	NON_SYNONYMOUS_CODING	MISSENSE	Gcg/Acg	A335T	AT1G11710	142	Stem_length
Chr1	3951797	INTRON	-	-	-	AT1G11720	94	Stem_length
Chr1	3957757	INTRON	-	-	-	AT1G11730	147	Stem_length
Chr1	3957757	INTRON	-	-	-	AT1G11730	152	Trichome_density
Chr1	3964392	INTRON	-	-	-	AT1G11740	140	Trichome_density
Chr1	3964396	INTRON	-	-	-	AT1G11740	140	Trichome_density
Chr1	3964481	INTRON	-	-	-	AT1G11740	140	Trichome_density
Chr1	3964424	INTRON	-	-	-	AT1G11740	140	Trichome_density
Chr1	3964396	INTRON	-	-	-	AT1G11740	139	Stem_length
Chr1	3964392	INTRON	-	-	-	AT1G11740	139	Stem_length
Chr1	3964481	INTRON	-	-	-	AT1G11740	139	Stem_length
Chr1	3964424	INTRON	-	-	-	AT1G11740	139	Stem_length
Chr1	3970787	INTRON	-	-	-	AT1G11755	139	Trichome_density
Chr1	3970787	INTRON	-	-	-	AT1G11755	138	Stem_length
Chr1	3978064	INTRON	-	-	-	AT1G11780	141	Trichome_density
Chr1	3978064	INTRON	-	-	-	AT1G11780	140	Stem_length
Chr1	3980721	INTRON	-	-	-	AT1G11785	68	Stem_length
Chr1	3980198	NON_SYNONYMOUS_CODING	MISSENSE	Gtt/Att	V31I	AT1G11785	140	Trichome_density
Chr1	3980198	NON_SYNONYMOUS_CODING	MISSENSE	Gtt/Att	V31I	AT1G11785	139	Stem_length
Chr1	3990318	NON_SYNONYMOUS_CODING	MISSENSE	Ctc/Atc	L186I	AT1G11810	153	Trichome_density
Chr1	3990318	NON_SYNONYMOUS_CODING	MISSENSE	Ctc/Atc	L186I	AT1G11810	151	Stem_length
Chr1	3991222	SYNONYMOUS_CODING	SILENT	gcG/gcA	A486	AT1G11820	123	Stem_length
Chr1	3992898	NON_SYNONYMOUS_CODING	MISSENSE	Gct/Act	A67T	AT1G11820	143	Stem_length
Chr1	3992968	SYNONYMOUS_CODING	SILENT	ttC/ttT	F43	AT1G11820	145	Stem_length
Chr1	4001520	INTRON	-	-	-	AT1G11860	148	Stem_length
Chr1	4001519	INTRON	-	-	-	AT1G11860	148	Stem_length
Chr1	4042507	INTRON	-	-	-	AT1G11960	101	Stem_length
Chr1	4053677	SYNONYMOUS_CODING	SILENT	ccG/ccA	P17	AT1G12000	117	Stem_length
Chr1	4128159	UTR_3_PRIME	-	-	-	AT1G12160	84	Trichome_density
Chr1	4128721	SYNONYMOUS_CODING	SILENT	ctT/ctC	L327	AT1G12170	120	Trichome_density
Chr1	4128849	NON_SYNONYMOUS_CODING	MISSENSE	Cct/Act	P285T	AT1G12170	99	Trichome_density
Chr1	4129220	NON_SYNONYMOUS_CODING	MISSENSE	cGa/cAa	R161Q	AT1G12170	122	Stem_length
Chr1	4129220	NON_SYNONYMOUS_CODING	MISSENSE	cGa/cAa	R161Q	AT1G12170	123	Trichome_density
Chr1	4128854	NON_SYNONYMOUS_CODING	MISSENSE	gGg/gTg	G283V	AT1G12170	128	Trichome_density
Chr1	4128764	NON_SYNONYMOUS_CODING	MISSENSE	cAa/cGa	Q313R	AT1G12170	115	Trichome_density
Chr1	4130579	INTRON	-	-	-	AT1G12180	131	Stem_length
Chr1	4130567	INTRON	-	-	-	AT1G12180	131	Stem_length
Chr1	4130592	INTRON	-	-	-	AT1G12180	131	Stem_length
Chr1	4130619	NON_SYNONYMOUS_CODING	MISSENSE	gAg/gTg	E21V	AT1G12180	131	Stem_length
Chr1	4130800	SYNONYMOUS_CODING	SILENT	cgC/cgT	R81	AT1G12180	127	Stem_length
Chr1	4130782	SYNONYMOUS_CODING	SILENT	aaC/aaT	N75	AT1G12180	127	Stem_length
Chr1	4130579	INTRON	-	-	-	AT1G12180	132	Trichome_density
Chr1	4130619	NON_SYNONYMOUS_CODING	MISSENSE	gAg/gTg	E21V	AT1G12180	132	Trichome_density
Chr1	4130567	INTRON	-	-	-	AT1G12180	132	Trichome_density
Chr1	4130592	INTRON	-	-	-	AT1G12180	132	Trichome_density
Chr1	4142600	SYNONYMOUS_CODING	SILENT	ttG/ttA	L551	AT1G12210	56	Stem_length
Chr1	4147347	SYNONYMOUS_CODING	SILENT	aaG/aaA	K779	AT1G12220	5	Stem_length
Chr1	4155241	SYNONYMOUS_CODING	SILENT	taC/taT	Y188	AT1G12240	100	Trichome_density
Chr1	4155175	SYNONYMOUS_CODING	SILENT	caC/caT	H166	AT1G12240	100	Trichome_density
Chr1	4155130	SYNONYMOUS_CODING	SILENT	caA/caG	Q151	AT1G12240	100	Trichome_density
Chr1	4155086	INTRON	-	-	-	AT1G12240	100	Trichome_density
Chr1	4155650	INTRON	-	-	-	AT1G12240	100	Trichome_density
Chr1	4155094	SYNONYMOUS_CODING	SILENT	ccA/ccT	P139	AT1G12240	100	Trichome_density
Chr1	4155160	SYNONYMOUS_CODING	SILENT	gaC/gaT	D161	AT1G12240	100	Trichome_density
Chr1	4155199	SYNONYMOUS_CODING	SILENT	caT/caC	H174	AT1G12240	100	Trichome_density
Chr1	4155082	INTRON	-	-	-	AT1G12240	100	Trichome_density
Chr1	4155071	INTRON	-	-	-	AT1G12240	100	Trichome_density
Chr1	4155322	SYNONYMOUS_CODING	SILENT	gaC/gaT	D215	AT1G12240	100	Trichome_density
Chr1	4155734	INTRON	-	-	-	AT1G12240	101	Trichome_density
Chr1	4156635	SYNONYMOUS_CODING	SILENT	atC/atA	I449	AT1G12240	101	Trichome_density
Chr1	4155365	INTRON	-	-	-	AT1G12240	101	Trichome_density
Chr1	4155821	INTRON	-	-	-	AT1G12240	101	Trichome_density
Chr1	4155277	SYNONYMOUS_CODING	SILENT	ttT/ttC	F200	AT1G12240	101	Trichome_density
Chr1	4155803	INTRON	-	-	-	AT1G12240	101	Trichome_density
Chr1	4155971	SYNONYMOUS_CODING	SILENT	gcA/gcG	A263	AT1G12240	101	Trichome_density
Chr1	4155701	INTRON	-	-	-	AT1G12240	101	Trichome_density
Chr1	4155686	INTRON	-	-	-	AT1G12240	101	Trichome_density
Chr1	4155401	INTRON	-	-	-	AT1G12240	101	Trichome_density
Chr1	4156052	SYNONYMOUS_CODING	SILENT	acA/acG	T290	AT1G12240	101	Trichome_density
Chr1	4155362	INTRON	-	-	-	AT1G12240	101	Trichome_density
Chr1	4156312	NON_SYNONYMOUS_CODING	MISSENSE	aCt/aGt	T377S	AT1G12240	102	Trichome_density
Chr1	4156226	SYNONYMOUS_CODING	SILENT	acG/acC	T348	AT1G12240	102	Trichome_density
Chr1	4165357	INTRON	-	-	-	AT1G12260	66	Trichome_density
Chr1	4162937	UTR_3_PRIME	-	-	-	AT1G12260	47	Stem_length
Chr1	4165148	INTRON	-	-	-	AT1G12260	121	Trichome_density
Chr1	4173445	INTRON	-	-	-	AT1G12270	113	Stem_length
Chr1	4174578	UTR_3_PRIME	-	-	-	AT1G12270	149	Stem_length
Chr1	4174578	UTR_3_PRIME	-	-	-	AT1G12270	150	Trichome_density
Chr1	4175740	NON_SYNONYMOUS_CODING	MISSENSE	cAa/cTa	Q607L	AT1G12280	12	Trichome_density
Chr1	4181341	INTRON	-	-	-	AT1G12290	149	Stem_length
Chr1	4180973	NON_SYNONYMOUS_CODING	MISSENSE	aGa/aAa	R50K	AT1G12290	149	Stem_length
Chr1	4180132	SYNONYMOUS_CODING	SILENT	cgT/cgG	R330	AT1G12290	13	Trichome_density
Chr1	4181920	UTR_5_PRIME	-	-	-	AT1G12290	79	Stem_length
Chr1	4180973	NON_SYNONYMOUS_CODING	MISSENSE	aGa/aAa	R50K	AT1G12290	150	Trichome_density
Chr1	4181341	INTRON	-	-	-	AT1G12290	150	Trichome_density
Chr1	4179295	SYNONYMOUS_CODING	SILENT	atA/atT	I609	AT1G12290	12	Trichome_density
Chr1	4186073	NON_SYNONYMOUS_CODING	MISSENSE	Gtg/Atg	V2M	AT1G12300	5	Stem_length
Chr1	4200277	SYNONYMOUS_CODING	SILENT	aaT/aaC	N227	AT1G12350	78	Stem_length
Chr1	4205838	INTRON	-	-	-	AT1G12360	78	Stem_length
Chr1	4221940	UTR_5_PRIME	-	-	-	AT1G12400	44	Stem_length
Chr1	4237818	INTRON	-	-	-	AT1G12430	138	Stem_length
Chr1	4235349	INTRON	-	-	-	AT1G12430	137	Stem_length
Chr1	4238109	NON_SYNONYMOUS_CODING	MISSENSE	gaG/gaC	E96D	AT1G12430	139	Stem_length
Chr1	4238109	NON_SYNONYMOUS_CODING	MISSENSE	gaG/gaC	E96D	AT1G12430	140	Trichome_density
Chr1	4237818	INTRON	-	-	-	AT1G12430	139	Trichome_density
Chr1	4235349	INTRON	-	-	-	AT1G12430	138	Trichome_density
Chr1	4237076	INTRON	-	-	-	AT1G12430	5	Stem_length
Chr1	4237677	SYNONYMOUS_CODING	SILENT	gtC/gtT	V180	AT1G12430	5	Stem_length
Chr1	4238100	SYNONYMOUS_CODING	SILENT	ccA/ccT	P99	AT1G12430	5	Stem_length
Chr1	4252920	INTRON	-	-	-	AT1G12470	56	Stem_length
Chr1	4252773	INTRON	-	-	-	AT1G12470	56	Stem_length
Chr1	4252102	INTRON	-	-	-	AT1G12470	56	Stem_length
Chr1	4256985	INTRON	-	-	-	AT1G12470	41	Stem_length
Chr1	4257766	SYNONYMOUS_CODING	SILENT	gcG/gcA	A444	AT1G12480	56	Stem_length
Chr1	4258292	NON_SYNONYMOUS_CODING	MISSENSE	Gcc/Acc	A295T	AT1G12480	56	Stem_length
Chr1	4261205	NON_SYNONYMOUS_CODING	MISSENSE	cCt/cGt	P132R	AT1G12490	53	Stem_length
Chr1	4263816	NON_SYNONYMOUS_CODING	MISSENSE	gCg/gTg	A271V	AT1G12500	54	Stem_length
Chr1	4264064	INTRON	-	-	-	AT1G12500	145	Stem_length
Chr1	4264064	INTRON	-	-	-	AT1G12500	146	Trichome_density
Chr1	4267127	UTR_3_PRIME	-	-	-	AT1G12520	153	Trichome_density
Chr1	4267421	NON_SYNONYMOUS_CODING	MISSENSE	gaT/gaG	D137E	AT1G12520	153	Trichome_density
Chr1	4267291	NON_SYNONYMOUS_CODING	MISSENSE	Gcc/Acc	A181T	AT1G12520	153	Trichome_density
Chr1	4267254	UTR_3_PRIME	-	-	-	AT1G12520	153	Trichome_density
Chr1	4267151	UTR_3_PRIME	-	-	-	AT1G12520	153	Trichome_density
Chr1	4267234	UTR_3_PRIME	-	-	-	AT1G12520	153	Trichome_density
Chr1	4267370	SYNONYMOUS_CODING	SILENT	gcA/gcT	A154	AT1G12520	153	Trichome_density
Chr1	4267163	UTR_3_PRIME	-	-	-	AT1G12520	153	Trichome_density
Chr1	4267460	SYNONYMOUS_CODING	SILENT	gcA/gcG	A124	AT1G12520	153	Trichome_density
Chr1	4267253	UTR_3_PRIME	-	-	-	AT1G12520	153	Trichome_density
Chr1	4267155	UTR_3_PRIME	-	-	-	AT1G12520	153	Trichome_density
Chr1	4267200	UTR_3_PRIME	-	-	-	AT1G12520	153	Trichome_density
Chr1	4267448	SYNONYMOUS_CODING	SILENT	ggG/ggA	G128	AT1G12520	153	Trichome_density
Chr1	4267367	SYNONYMOUS_CODING	SILENT	ggG/ggA	G155	AT1G12520	153	Trichome_density
Chr1	4267216	UTR_3_PRIME	-	-	-	AT1G12520	153	Trichome_density
Chr1	4267214	UTR_3_PRIME	-	-	-	AT1G12520	149	Trichome_density
Chr1	4267858	INTRON	-	-	-	AT1G12520	152	Trichome_density
Chr1	4267566	INTRON	-	-	-	AT1G12520	152	Trichome_density
Chr1	4267553	INTRON	-	-	-	AT1G12520	152	Trichome_density
Chr1	4268902	UTR_5_PRIME	-	-	-	AT1G12520	152	Trichome_density
Chr1	4267601	INTRON	-	-	-	AT1G12520	152	Trichome_density
Chr1	4267602	INTRON	-	-	-	AT1G12520	152	Trichome_density
Chr1	4268261	SYNONYMOUS_CODING	SILENT	gaG/gaA	E118	AT1G12520	152	Trichome_density
Chr1	4268246	SYNONYMOUS_CODING	SILENT	aaT/aaC	N123	AT1G12520	152	Trichome_density
Chr1	4268233	NON_SYNONYMOUS_CODING	MISSENSE	Ata/Gta	I128V	AT1G12520	152	Trichome_density
Chr1	4267719	SYNONYMOUS_CODING	SILENT	ccC/ccT	P107	AT1G12520	152	Trichome_density
Chr1	4268585	INTRON	-	-	-	AT1G12520	148	Trichome_density
Chr1	4268703	SYNONYMOUS_CODING	SILENT	ccG/ccC	P66	AT1G12520	148	Trichome_density
Chr1	4268635	INTRON	-	-	-	AT1G12520	148	Trichome_density
Chr1	4268467	INTRON	-	-	-	AT1G12520	148	Trichome_density
Chr1	4268612	INTRON	-	-	-	AT1G12520	148	Trichome_density
Chr1	4268492	INTRON	-	-	-	AT1G12520	148	Trichome_density
Chr1	4268293	INTRON	-	-	-	AT1G12520	148	Trichome_density
Chr1	4268907	UTR_5_PRIME	-	-	-	AT1G12520	148	Trichome_density
Chr1	4268504	INTRON	-	-	-	AT1G12520	148	Trichome_density
Chr1	4268627	INTRON	-	-	-	AT1G12520	148	Trichome_density
Chr1	4268586	INTRON	-	-	-	AT1G12520	148	Trichome_density
Chr1	4268645	INTRON	-	-	-	AT1G12520	148	Trichome_density
Chr1	4268469	INTRON	-	-	-	AT1G12520	148	Trichome_density
Chr1	4268276	SYNONYMOUS_CODING	SILENT	ggT/ggG	G113	AT1G12520	148	Trichome_density
Chr1	4268308	INTRON	-	-	-	AT1G12520	148	Trichome_density
Chr1	4268611	INTRON	-	-	-	AT1G12520	148	Trichome_density
Chr1	4268699	NON_SYNONYMOUS_CODING	MISSENSE	Gcg/Acg	A68T	AT1G12520	148	Trichome_density
Chr1	4268634	INTRON	-	-	-	AT1G12520	148	Trichome_density
Chr1	4267561	INTRON	-	-	-	AT1G12520	148	Trichome_density
Chr1	4267888	INTRON	-	-	-	AT1G12520	148	Trichome_density
Chr1	4268697	SYNONYMOUS_CODING	SILENT	gcG/gcA	A68	AT1G12520	148	Trichome_density
Chr1	4268545	NON_SYNONYMOUS_CODING	MISSENSE	gCc/gTc	A83V	AT1G12520	148	Trichome_density
Chr1	4267214	UTR_3_PRIME	-	-	-	AT1G12520	148	Stem_length
Chr1	4268917	UTR_5_PRIME	-	-	-	AT1G12520	151	Trichome_density
Chr1	4268917	UTR_5_PRIME	-	-	-	AT1G12520	150	Stem_length
Chr1	4268276	SYNONYMOUS_CODING	SILENT	ggT/ggG	G113	AT1G12520	147	Stem_length
Chr1	4268293	INTRON	-	-	-	AT1G12520	147	Stem_length
Chr1	4268634	INTRON	-	-	-	AT1G12520	147	Stem_length
Chr1	4268545	NON_SYNONYMOUS_CODING	MISSENSE	gCc/gTc	A83V	AT1G12520	147	Stem_length
Chr1	4268492	INTRON	-	-	-	AT1G12520	147	Stem_length
Chr1	4268645	INTRON	-	-	-	AT1G12520	147	Stem_length
Chr1	4268697	SYNONYMOUS_CODING	SILENT	gcG/gcA	A68	AT1G12520	147	Stem_length
Chr1	4268504	INTRON	-	-	-	AT1G12520	147	Stem_length
Chr1	4268469	INTRON	-	-	-	AT1G12520	147	Stem_length
Chr1	4268699	NON_SYNONYMOUS_CODING	MISSENSE	Gcg/Acg	A68T	AT1G12520	147	Stem_length
Chr1	4268585	INTRON	-	-	-	AT1G12520	147	Stem_length
Chr1	4267561	INTRON	-	-	-	AT1G12520	147	Stem_length
Chr1	4268586	INTRON	-	-	-	AT1G12520	147	Stem_length
Chr1	4268467	INTRON	-	-	-	AT1G12520	147	Stem_length
Chr1	4268703	SYNONYMOUS_CODING	SILENT	ccG/ccC	P66	AT1G12520	147	Stem_length
Chr1	4267888	INTRON	-	-	-	AT1G12520	147	Stem_length
Chr1	4268612	INTRON	-	-	-	AT1G12520	147	Stem_length
Chr1	4268907	UTR_5_PRIME	-	-	-	AT1G12520	147	Stem_length
Chr1	4268635	INTRON	-	-	-	AT1G12520	147	Stem_length
Chr1	4268611	INTRON	-	-	-	AT1G12520	147	Stem_length
Chr1	4268308	INTRON	-	-	-	AT1G12520	147	Stem_length
Chr1	4268627	INTRON	-	-	-	AT1G12520	147	Stem_length
Chr1	4267253	UTR_3_PRIME	-	-	-	AT1G12520	151	Stem_length
Chr1	4267448	SYNONYMOUS_CODING	SILENT	ggG/ggA	G128	AT1G12520	151	Stem_length
Chr1	4267460	SYNONYMOUS_CODING	SILENT	gcA/gcG	A124	AT1G12520	151	Stem_length
Chr1	4267421	NON_SYNONYMOUS_CODING	MISSENSE	gaT/gaG	D137E	AT1G12520	151	Stem_length
Chr1	4267127	UTR_3_PRIME	-	-	-	AT1G12520	151	Stem_length
Chr1	4267234	UTR_3_PRIME	-	-	-	AT1G12520	151	Stem_length
Chr1	4267291	NON_SYNONYMOUS_CODING	MISSENSE	Gcc/Acc	A181T	AT1G12520	151	Stem_length
Chr1	4267216	UTR_3_PRIME	-	-	-	AT1G12520	151	Stem_length
Chr1	4267200	UTR_3_PRIME	-	-	-	AT1G12520	151	Stem_length
Chr1	4267155	UTR_3_PRIME	-	-	-	AT1G12520	151	Stem_length
Chr1	4267254	UTR_3_PRIME	-	-	-	AT1G12520	151	Stem_length
Chr1	4267163	UTR_3_PRIME	-	-	-	AT1G12520	151	Stem_length
Chr1	4267151	UTR_3_PRIME	-	-	-	AT1G12520	151	Stem_length
Chr1	4267367	SYNONYMOUS_CODING	SILENT	ggG/ggA	G155	AT1G12520	151	Stem_length
Chr1	4267370	SYNONYMOUS_CODING	SILENT	gcA/gcT	A154	AT1G12520	151	Stem_length
Chr1	4267553	INTRON	-	-	-	AT1G12520	151	Stem_length
Chr1	4268233	NON_SYNONYMOUS_CODING	MISSENSE	Ata/Gta	I128V	AT1G12520	151	Stem_length
Chr1	4267602	INTRON	-	-	-	AT1G12520	151	Stem_length
Chr1	4267601	INTRON	-	-	-	AT1G12520	151	Stem_length
Chr1	4268261	SYNONYMOUS_CODING	SILENT	gaG/gaA	E118	AT1G12520	151	Stem_length
Chr1	4268902	UTR_5_PRIME	-	-	-	AT1G12520	151	Stem_length
Chr1	4268246	SYNONYMOUS_CODING	SILENT	aaT/aaC	N123	AT1G12520	151	Stem_length
Chr1	4267719	SYNONYMOUS_CODING	SILENT	ccC/ccT	P107	AT1G12520	151	Stem_length
Chr1	4267566	INTRON	-	-	-	AT1G12520	151	Stem_length
Chr1	4267858	INTRON	-	-	-	AT1G12520	151	Stem_length
Chr1	4269204	NON_SYNONYMOUS_CODING	MISSENSE	tGt/tAt	C167Y	AT1G12530	146	Stem_length
Chr1	4269523	INTRON	-	-	-	AT1G12530	146	Stem_length
Chr1	4269131	SYNONYMOUS_CODING	SILENT	ggC/ggT	G191	AT1G12530	146	Stem_length
Chr1	4269237	NON_SYNONYMOUS_CODING	MISSENSE	aAa/aTa	K156I	AT1G12530	146	Stem_length
Chr1	4269540	INTRON	-	-	-	AT1G12530	146	Stem_length
Chr1	4269189	NON_SYNONYMOUS_CODING	MISSENSE	cAa/cCa	Q172P	AT1G12530	146	Stem_length
Chr1	4269674	SYNONYMOUS_CODING	SILENT	aaT/aaC	N42	AT1G12530	146	Stem_length
Chr1	4269119	UTR_3_PRIME	-	-	-	AT1G12530	146	Stem_length
Chr1	4269094	UTR_3_PRIME	-	-	-	AT1G12530	146	Stem_length
Chr1	4269169	NON_SYNONYMOUS_CODING	MISSENSE	Tat/Aat	Y179N	AT1G12530	146	Stem_length
Chr1	4269084	UTR_3_PRIME	-	-	-	AT1G12530	146	Stem_length
Chr1	4269557	INTRON	-	-	-	AT1G12530	146	Stem_length
Chr1	4269238	NON_SYNONYMOUS_CODING	MISSENSE	Aaa/Caa	K156Q	AT1G12530	146	Stem_length
Chr1	4269684	NON_SYNONYMOUS_CODING	MISSENSE	gAt/gCt	D39A	AT1G12530	146	Stem_length
Chr1	4269353	SYNONYMOUS_CODING	SILENT	ggC/ggT	G117	AT1G12530	146	Stem_length
Chr1	4269165	NON_SYNONYMOUS_CODING	MISSENSE	aAt/aGt	N180S	AT1G12530	146	Stem_length
Chr1	4269677	SYNONYMOUS_CODING	SILENT	cgG/cgA	R41	AT1G12530	146	Stem_length
Chr1	4269859	INTRON	-	-	-	AT1G12530	146	Stem_length
Chr1	4269584	SYNONYMOUS_CODING	SILENT	ttC/ttT	F72	AT1G12530	146	Stem_length
Chr1	4269082	UTR_3_PRIME	-	-	-	AT1G12530	146	Stem_length
Chr1	4269701	INTRON	-	-	-	AT1G12530	146	Stem_length
Chr1	4269446	SYNONYMOUS_CODING	SILENT	ggT/ggG	G86	AT1G12530	146	Stem_length
Chr1	4269209	SYNONYMOUS_CODING	SILENT	gaG/gaA	E165	AT1G12530	146	Stem_length
Chr1	4269701	INTRON	-	-	-	AT1G12530	147	Trichome_density
Chr1	4269189	NON_SYNONYMOUS_CODING	MISSENSE	cAa/cCa	Q172P	AT1G12530	147	Trichome_density
Chr1	4269523	INTRON	-	-	-	AT1G12530	147	Trichome_density
Chr1	4269557	INTRON	-	-	-	AT1G12530	147	Trichome_density
Chr1	4269238	NON_SYNONYMOUS_CODING	MISSENSE	Aaa/Caa	K156Q	AT1G12530	147	Trichome_density
Chr1	4269169	NON_SYNONYMOUS_CODING	MISSENSE	Tat/Aat	Y179N	AT1G12530	147	Trichome_density
Chr1	4269237	NON_SYNONYMOUS_CODING	MISSENSE	aAa/aTa	K156I	AT1G12530	147	Trichome_density
Chr1	4269584	SYNONYMOUS_CODING	SILENT	ttC/ttT	F72	AT1G12530	147	Trichome_density
Chr1	4269082	UTR_3_PRIME	-	-	-	AT1G12530	147	Trichome_density
Chr1	4269084	UTR_3_PRIME	-	-	-	AT1G12530	147	Trichome_density
Chr1	4269209	SYNONYMOUS_CODING	SILENT	gaG/gaA	E165	AT1G12530	147	Trichome_density
Chr1	4269131	SYNONYMOUS_CODING	SILENT	ggC/ggT	G191	AT1G12530	147	Trichome_density
Chr1	4269094	UTR_3_PRIME	-	-	-	AT1G12530	147	Trichome_density
Chr1	4269859	INTRON	-	-	-	AT1G12530	147	Trichome_density
Chr1	4269446	SYNONYMOUS_CODING	SILENT	ggT/ggG	G86	AT1G12530	147	Trichome_density
Chr1	4269204	NON_SYNONYMOUS_CODING	MISSENSE	tGt/tAt	C167Y	AT1G12530	147	Trichome_density
Chr1	4269353	SYNONYMOUS_CODING	SILENT	ggC/ggT	G117	AT1G12530	147	Trichome_density
Chr1	4269540	INTRON	-	-	-	AT1G12530	147	Trichome_density
Chr1	4269684	NON_SYNONYMOUS_CODING	MISSENSE	gAt/gCt	D39A	AT1G12530	147	Trichome_density
Chr1	4269119	UTR_3_PRIME	-	-	-	AT1G12530	147	Trichome_density
Chr1	4269165	NON_SYNONYMOUS_CODING	MISSENSE	aAt/aGt	N180S	AT1G12530	147	Trichome_density
Chr1	4269677	SYNONYMOUS_CODING	SILENT	cgG/cgA	R41	AT1G12530	147	Trichome_density
Chr1	4269674	SYNONYMOUS_CODING	SILENT	aaT/aaC	N42	AT1G12530	147	Trichome_density
Chr1	4269000	UTR_3_PRIME	-	-	-	AT1G12530	150	Trichome_density
Chr1	4269000	UTR_3_PRIME	-	-	-	AT1G12530	149	Stem_length
Chr1	4275011	SYNONYMOUS_CODING	SILENT	agC/agT	S121	AT1G12550	98	Stem_length
Chr1	4275101	INTRON	-	-	-	AT1G12550	98	Stem_length
Chr1	4275051	NON_SYNONYMOUS_CODING	MISSENSE	Tct/Gct	S135A	AT1G12550	98	Stem_length
Chr1	4275206	INTRON	-	-	-	AT1G12550	149	Stem_length
Chr1	4275933	UTR_3_PRIME	-	-	-	AT1G12550	149	Stem_length
Chr1	4277191	NON_SYNONYMOUS_CODING	MISSENSE	gCt/gAt	A124D	AT1G12560	122	Stem_length
Chr1	4277191	NON_SYNONYMOUS_CODING	MISSENSE	gCt/gAt	A124D	AT1G12560	126	Trichome_density
Chr1	4280447	NON_SYNONYMOUS_CODING	MISSENSE	gAc/gGc	D77G	AT1G12570	91	Trichome_density
Chr1	4280452	SYNONYMOUS_CODING	SILENT	cgC/cgT	R75	AT1G12570	91	Trichome_density
Chr1	4280445	NON_SYNONYMOUS_CODING	MISSENSE	Tca/Gca	S78A	AT1G12570	91	Trichome_density
Chr1	4280264	NON_SYNONYMOUS_CODING	MISSENSE	aAa/aGa	K138R	AT1G12570	145	Stem_length
Chr1	4279720	NON_SYNONYMOUS_CODING	MISSENSE	aaT/aaA	N187K	AT1G12570	150	Stem_length
Chr1	4278010	UTR_3_PRIME	-	-	-	AT1G12570	145	Stem_length
Chr1	4283874	SYNONYMOUS_CODING	SILENT	ctG/ctC	L80	AT1G12580	149	Stem_length
Chr1	4295823	NON_SYNONYMOUS_CODING	MISSENSE	aTc/aCc	I309T	AT1G12620	57	Stem_length
Chr1	4297007	UTR_5_PRIME	-	-	-	AT1G12620	119	Trichome_density
Chr1	4297008	UTR_5_PRIME	-	-	-	AT1G12620	125	Trichome_density
Chr1	4295978	SYNONYMOUS_CODING	SILENT	ctG/ctT	L257	AT1G12620	125	Trichome_density
Chr1	4297018	UTR_5_PRIME	-	-	-	AT1G12620	5	Stem_length
Chr1	4294651	UTR_3_PRIME	-	-	-	AT1G12620	5	Stem_length
Chr1	4299158	NON_SYNONYMOUS_CODING	MISSENSE	Gca/Cca	A88P	AT1G12630	144	Trichome_density
Chr1	4299352	NON_SYNONYMOUS_CODING	MISSENSE	aaT/aaA	N152K	AT1G12630	144	Trichome_density
Chr1	4298945	NON_SYNONYMOUS_CODING	MISSENSE	Ccg/Acg	P17T	AT1G12630	118	Trichome_density
Chr1	4305382	SYNONYMOUS_CODING	SILENT	taT/taC	Y95	AT1G12640	6	Trichome_density
Chr1	4303611	NON_SYNONYMOUS_CODING	MISSENSE	aGa/aAa	R455K	AT1G12640	111	Stem_length
Chr1	4307314	NON_SYNONYMOUS_CODING	MISSENSE	aGg/aAg	R195K	AT1G12650	10	Trichome_autofluorescence
Chr1	4306871	INTRON	-	-	-	AT1G12650	6	Trichome_density
Chr1	4307008	INTRON	-	-	-	AT1G12650	6	Trichome_density
Chr1	4307356	INTRON	-	-	-	AT1G12650	6	Trichome_density
Chr1	4307760	UTR_3_PRIME	-	-	-	AT1G12650	6	Trichome_density
Chr1	4306979	INTRON	-	-	-	AT1G12650	6	Trichome_density
Chr1	4307309	SYNONYMOUS_CODING	SILENT	ggA/ggG	G193	AT1G12650	6	Trichome_density
Chr1	4307554	INTRON	-	-	-	AT1G12650	6	Trichome_density
Chr1	4307795	INTRON	-	-	-	AT1G12650	6	Trichome_density
Chr1	4307806	INTRON	-	-	-	AT1G12650	6	Trichome_density
Chr1	4307190	INTRON	-	-	-	AT1G12650	6	Trichome_density
Chr1	4307622	SYNONYMOUS_CODING	SILENT	aaG/aaA	K232	AT1G12650	6	Trichome_density
Chr1	4305960	UTR_5_PRIME	-	-	-	AT1G12650	6	Trichome_density
Chr1	4307158	INTRON	-	-	-	AT1G12650	6	Trichome_density
Chr1	4306686	INTRON	-	-	-	AT1G12650	6	Trichome_density
Chr1	4307228	SYNONYMOUS_CODING	SILENT	aaG/aaA	K166	AT1G12650	6	Trichome_density
Chr1	4307188	INTRON	-	-	-	AT1G12650	6	Trichome_density
Chr1	4306824	INTRON	-	-	-	AT1G12650	6	Trichome_density
Chr1	4307152	INTRON	-	-	-	AT1G12650	6	Trichome_density
Chr1	4307799	INTRON	-	-	-	AT1G12650	6	Trichome_density
Chr1	4306845	INTRON	-	-	-	AT1G12650	6	Trichome_density
Chr1	4306902	INTRON	-	-	-	AT1G12650	6	Trichome_density
Chr1	4307314	NON_SYNONYMOUS_CODING	MISSENSE	aGg/aAg	R195K	AT1G12650	10	Trichome_density
Chr1	4312725	INTRON	-	-	-	AT1G12665	7	Stem_length
Chr1	4312541	SYNONYMOUS_CODING	SILENT	ccA/ccG	P48	AT1G12665	7	Stem_length
Chr1	4312895	UTR_3_PRIME	-	-	-	AT1G12665	7	Stem_length
Chr1	4312827	UTR_3_PRIME	-	-	-	AT1G12665	7	Stem_length
Chr1	4312824	UTR_3_PRIME	-	-	-	AT1G12665	7	Stem_length
Chr1	4312823	UTR_3_PRIME	-	-	-	AT1G12665	7	Stem_length
Chr1	4312463	NON_SYNONYMOUS_CODING	MISSENSE	caA/caT	Q22H	AT1G12665	7	Stem_length
Chr1	4318949	UTR_3_PRIME	-	-	-	AT1G12672	35	Stem_length
Chr1	4322825	UTR_5_PRIME	-	-	-	AT1G12680	122	Trichome_density
Chr1	4342707	INTRON	-	-	-	AT1G12740	6	Stem_length
Chr1	4354511	SYNONYMOUS_CODING	SILENT	ggC/ggA	G202	AT1G12775	107	Trichome_density
Chr1	4353915	NON_SYNONYMOUS_CODING	MISSENSE	Atg/Ttg	M4L	AT1G12775	97	Trichome_density
Chr1	4353913	NON_SYNONYMOUS_CODING	MISSENSE	aGg/aAg	R3K	AT1G12775	97	Trichome_density
Chr1	4355881	UTR_3_PRIME	-	-	-	AT1G12775	97	Trichome_density
Chr1	4355774	SYNONYMOUS_CODING	SILENT	ctT/ctG	L623	AT1G12775	97	Trichome_density
Chr1	4355868	UTR_3_PRIME	-	-	-	AT1G12775	97	Trichome_density
Chr1	4357395	INTRON	-	-	-	AT1G12780	96	Trichome_density
Chr1	4358181	UTR_5_PRIME	-	-	-	AT1G12780	126	Trichome_density
Chr1	4358138	UTR_5_PRIME	-	-	-	AT1G12780	126	Trichome_density
Chr1	4358141	UTR_5_PRIME	-	-	-	AT1G12780	126	Trichome_density
Chr1	4358174	UTR_5_PRIME	-	-	-	AT1G12780	126	Trichome_density
Chr1	4356227	INTRON	-	-	-	AT1G12780	97	Trichome_density
Chr1	4356011	UTR_3_PRIME	-	-	-	AT1G12780	97	Trichome_density
Chr1	4357043	INTRON	-	-	-	AT1G12780	97	Trichome_density
Chr1	4357403	INTRON	-	-	-	AT1G12780	97	Trichome_density
Chr1	4357396	INTRON	-	-	-	AT1G12780	97	Trichome_density
Chr1	4356581	INTRON	-	-	-	AT1G12780	97	Trichome_density
Chr1	4360585	NON_SYNONYMOUS_CODING	MISSENSE	tTt/tGt	F87C	AT1G12790	7	Stem_length
Chr1	4360789	SYNONYMOUS_CODING	SILENT	atA/atC	I48	AT1G12790	7	Stem_length
Chr1	4359842	INTRON	-	-	-	AT1G12790	123	Stem_length
Chr1	4359802	INTRON	-	-	-	AT1G12790	123	Stem_length
Chr1	4360020	INTRON	-	-	-	AT1G12790	125	Trichome_density
Chr1	4359218	UTR_3_PRIME	-	-	-	AT1G12790	125	Trichome_density
Chr1	4359254	UTR_3_PRIME	-	-	-	AT1G12790	125	Trichome_density
Chr1	4360479	INTRON	-	-	-	AT1G12790	125	Trichome_density
Chr1	4359348	UTR_3_PRIME	-	-	-	AT1G12790	125	Trichome_density
Chr1	4360032	INTRON	-	-	-	AT1G12790	125	Trichome_density
Chr1	4360326	INTRON	-	-	-	AT1G12790	125	Trichome_density
Chr1	4359168	UTR_3_PRIME	-	-	-	AT1G12790	125	Trichome_density
Chr1	4360302	INTRON	-	-	-	AT1G12790	125	Trichome_density
Chr1	4360430	SYNONYMOUS_CODING	SILENT	gcT/gcC	A111	AT1G12790	126	Stem_length
Chr1	4359326	UTR_3_PRIME	-	-	-	AT1G12790	126	Trichome_density
Chr1	4359802	INTRON	-	-	-	AT1G12790	129	Trichome_density
Chr1	4359842	INTRON	-	-	-	AT1G12790	129	Trichome_density
Chr1	4360430	SYNONYMOUS_CODING	SILENT	gcT/gcC	A111	AT1G12790	132	Trichome_density
Chr1	4430566	NON_SYNONYMOUS_CODING	MISSENSE	aAt/aCt	N259T	AT1G12980	144	Trichome_density
Chr1	4430565	NON_SYNONYMOUS_CODING	MISSENSE	Aat/Gat	N259D	AT1G12980	144	Trichome_density
Chr1	4459173	UTR_5_PRIME	-	-	-	AT1G13080	87	Stem_length
Chr1	4507841	NON_SYNONYMOUS_CODING	MISSENSE	Gcg/Tcg	A230S	AT1G13200	8	Stem_length
Chr1	4543471	UTR_3_PRIME	-	-	-	AT1G13260	16	Stem_length
Chr1	4557169	INTRON	-	-	-	AT1G13300	15	Stem_length
Chr1	4561925	INTRON	-	-	-	AT1G13310	15	Stem_length
Chr1	4565577	NON_SYNONYMOUS_CODING	MISSENSE	Tgt/Cgt	C290R	AT1G13320	16	Stem_length
Chr1	4569804	INTRON	-	-	-	AT1G13330	15	Stem_length
Chr1	4574815	INTRON	-	-	-	AT1G13350	15	Stem_length
Chr1	4576568	UTR_5_PRIME	-	-	-	AT1G13350	15	Stem_length
Chr1	4593343	INTRON	-	-	-	AT1G13390	18	Stem_length
Chr1	4594030	INTRON	-	-	-	AT1G13390	18	Stem_length
Chr1	4597902	NON_SYNONYMOUS_CODING	MISSENSE	gaA/gaT	E5D	AT1G13400	44	Stem_length
Chr1	4597742	UTR_5_PRIME	-	-	-	AT1G13400	18	Stem_length
Chr1	4613090	NON_SYNONYMOUS_CODING	MISSENSE	cAg/cGg	Q332R	AT1G13450	14	Stem_length
Chr1	4616627	NON_SYNONYMOUS_CODING	MISSENSE	Cag/Aag	Q42K	AT1G13460	12	Stem_length
Chr1	4621359	STOP_GAINED	NONSENSE	Gaa/Taa	E62*	AT1G13470	124	Stem_length
Chr1	4625669	NON_SYNONYMOUS_CODING	MISSENSE	caA/caC	Q101H	AT1G13490	11	Stem_length
Chr1	4628505	NON_SYNONYMOUS_CODING	MISSENSE	Aga/Gga	R149G	AT1G13500	11	Stem_length
Chr1	4641457	INTRON	-	-	-	AT1G13560	10	Stem_length
Chr1	4648131	INTRON	-	-	-	AT1G13590	17	Stem_length
Chr1	4665636	INTRON	-	-	-	AT1G13610	16	Stem_length
Chr1	4665484	INTRON	-	-	-	AT1G13610	16	Stem_length
Chr1	4665079	INTRON	-	-	-	AT1G13610	16	Stem_length
Chr1	4665629	INTRON	-	-	-	AT1G13610	16	Stem_length
Chr1	4664648	INTRON	-	-	-	AT1G13610	16	Stem_length
Chr1	4665432	INTRON	-	-	-	AT1G13610	16	Stem_length
Chr1	4664876	SYNONYMOUS_CODING	SILENT	tcT/tcC	S177	AT1G13610	16	Stem_length
Chr1	4664764	INTRON	-	-	-	AT1G13610	16	Stem_length
Chr1	4665107	INTRON	-	-	-	AT1G13610	16	Stem_length
Chr1	4664768	INTRON	-	-	-	AT1G13610	16	Stem_length
Chr1	4664696	NON_SYNONYMOUS_CODING	MISSENSE	Gag/Cag	E104Q	AT1G13610	16	Stem_length
Chr1	4665456	INTRON	-	-	-	AT1G13610	16	Stem_length
Chr1	4665612	INTRON	-	-	-	AT1G13610	16	Stem_length
Chr1	4665146	INTRON	-	-	-	AT1G13610	16	Stem_length
Chr1	4665650	INTRON	-	-	-	AT1G13610	16	Stem_length
Chr1	4664466	SYNONYMOUS_CODING	SILENT	atT/atC	I147	AT1G13610	16	Stem_length
Chr1	4664262	SYNONYMOUS_CODING	SILENT	cgG/cgA	R215	AT1G13610	16	Stem_length
Chr1	4664758	INTRON	-	-	-	AT1G13610	16	Stem_length
Chr1	4664402	NON_SYNONYMOUS_CODING	MISSENSE	Gtt/Att	V169I	AT1G13610	16	Stem_length
Chr1	4664894	SYNONYMOUS_CODING	SILENT	ctC/ctT	L171	AT1G13610	16	Stem_length
Chr1	4664864	SYNONYMOUS_CODING	SILENT	gtT/gtC	V181	AT1G13610	16	Stem_length
Chr1	4665772	SYNONYMOUS_CODING	SILENT	aaT/aaC	N68	AT1G13610	15	Stem_length
Chr1	4665730	SYNONYMOUS_CODING	SILENT	gcT/gcC	A82	AT1G13610	15	Stem_length
Chr1	4665715	SYNONYMOUS_CODING	SILENT	caG/caA	Q87	AT1G13610	15	Stem_length
Chr1	4668638	INTRON	-	-	-	AT1G13620	13	Trichome_density
Chr1	4668638	INTRON	-	-	-	AT1G13620	12	Stem_length
Chr1	4669866	INTRON	-	-	-	AT1G13630	13	Trichome_density
Chr1	4672701	SYNONYMOUS_CODING	SILENT	ggT/ggA	G42	AT1G13630	13	Trichome_density
Chr1	4672701	SYNONYMOUS_CODING	SILENT	ggT/ggA	G42	AT1G13630	12	Stem_length
Chr1	4669866	INTRON	-	-	-	AT1G13630	12	Stem_length
Chr1	4678274	NON_SYNONYMOUS_CODING	MISSENSE	Act/Gct	T291A	AT1G13640	13	Stem_length
Chr1	4680695	NON_SYNONYMOUS_CODING	MISSENSE	aCa/aAa	T246K	AT1G13650	14	Stem_length
Chr1	4680605	NON_SYNONYMOUS_CODING	MISSENSE	aGa/aAa	R276K	AT1G13650	14	Stem_length
Chr1	4681591	INTRON	-	-	-	AT1G13650	14	Stem_length
Chr1	4680545	UTR_3_PRIME	-	-	-	AT1G13650	14	Stem_length
Chr1	4702738	UTR_3_PRIME	-	-	-	AT1G13710	14	Stem_length
Chr1	4703160	SYNONYMOUS_CODING	SILENT	atC/atT	I442	AT1G13710	14	Stem_length
Chr1	4952602	NON_SYNONYMOUS_CODING	MISSENSE	gAg/gGg	E50G	AT1G14460	96	Stem_length
Chr1	4952556	SYNONYMOUS_CODING	SILENT	ttA/ttG	L65	AT1G14460	96	Stem_length
Chr1	4952605	NON_SYNONYMOUS_CODING	MISSENSE	gTt/gCt	V49A	AT1G14460	96	Stem_length
Chr1	4952534	SYNONYMOUS_CODING	SILENT	Cga/Aga	R73	AT1G14460	96	Stem_length
Chr1	4952611	NON_SYNONYMOUS_CODING	MISSENSE	tTc/tCc	F47S	AT1G14460	96	Stem_length
Chr1	4949081	INTRON	-	-	-	AT1G14460	95	Trichome_density
Chr1	4951412	NON_SYNONYMOUS_CODING	MISSENSE	Atg/Gtg	M447V	AT1G14460	93	Trichome_density
Chr1	4952211	SYNONYMOUS_CODING	SILENT	gcA/gcG	A180	AT1G14460	93	Trichome_density
Chr1	4952215	NON_SYNONYMOUS_CODING	MISSENSE	gTt/gCt	V179A	AT1G14460	93	Trichome_density
Chr1	4952302	NON_SYNONYMOUS_CODING	MISSENSE	aTc/aGc	I150S	AT1G14460	93	Trichome_density
Chr1	4952260	NON_SYNONYMOUS_CODING	MISSENSE	aAa/aGa	K164R	AT1G14460	93	Trichome_density
Chr1	4952289	NON_SYNONYMOUS_CODING	MISSENSE	agT/agA	S154R	AT1G14460	93	Trichome_density
Chr1	4952274	SYNONYMOUS_CODING	SILENT	ttG/ttA	L159	AT1G14460	93	Trichome_density
Chr1	4952255	NON_SYNONYMOUS_CODING	MISSENSE	Act/Tct	T166S	AT1G14460	93	Trichome_density
Chr1	4952251	NON_SYNONYMOUS_CODING	MISSENSE	gCg/gTg	A167V	AT1G14460	93	Trichome_density
Chr1	4952602	NON_SYNONYMOUS_CODING	MISSENSE	gAg/gGg	E50G	AT1G14460	96	Trichome_density
Chr1	4952605	NON_SYNONYMOUS_CODING	MISSENSE	gTt/gCt	V49A	AT1G14460	96	Trichome_density
Chr1	4952611	NON_SYNONYMOUS_CODING	MISSENSE	tTc/tCc	F47S	AT1G14460	96	Trichome_density
Chr1	4952556	SYNONYMOUS_CODING	SILENT	ttA/ttG	L65	AT1G14460	96	Trichome_density
Chr1	4952534	SYNONYMOUS_CODING	SILENT	Cga/Aga	R73	AT1G14460	96	Trichome_density
Chr1	4952255	NON_SYNONYMOUS_CODING	MISSENSE	Act/Tct	T166S	AT1G14460	93	Stem_length
Chr1	4952289	NON_SYNONYMOUS_CODING	MISSENSE	agT/agA	S154R	AT1G14460	93	Stem_length
Chr1	4952302	NON_SYNONYMOUS_CODING	MISSENSE	aTc/aGc	I150S	AT1G14460	93	Stem_length
Chr1	4952251	NON_SYNONYMOUS_CODING	MISSENSE	gCg/gTg	A167V	AT1G14460	93	Stem_length
Chr1	4952211	SYNONYMOUS_CODING	SILENT	gcA/gcG	A180	AT1G14460	93	Stem_length
Chr1	4952274	SYNONYMOUS_CODING	SILENT	ttG/ttA	L159	AT1G14460	93	Stem_length
Chr1	4951412	NON_SYNONYMOUS_CODING	MISSENSE	Atg/Gtg	M447V	AT1G14460	93	Stem_length
Chr1	4952215	NON_SYNONYMOUS_CODING	MISSENSE	gTt/gCt	V179A	AT1G14460	93	Stem_length
Chr1	4952260	NON_SYNONYMOUS_CODING	MISSENSE	aAa/aGa	K164R	AT1G14460	93	Stem_length
Chr1	4949081	INTRON	-	-	-	AT1G14460	95	Stem_length
Chr1	4948849	UTR_3_PRIME	-	-	-	AT1G14460	126	Trichome_density
Chr1	4952904	UTR_5_PRIME	-	-	-	AT1G14460	105	Trichome_density
Chr1	4954208	SYNONYMOUS_CODING	SILENT	tcG/tcA	S43	AT1G14470	97	Stem_length
Chr1	4954315	NON_SYNONYMOUS_CODING	MISSENSE	aAa/aGa	K79R	AT1G14470	97	Stem_length
Chr1	4954245	NON_SYNONYMOUS_CODING	MISSENSE	Tct/Cct	S56P	AT1G14470	97	Stem_length
Chr1	4954186	NON_SYNONYMOUS_CODING	MISSENSE	cCt/cAt	P36H	AT1G14470	97	Stem_length
Chr1	4954212	NON_SYNONYMOUS_CODING	MISSENSE	Ata/Tta	I45L	AT1G14470	97	Stem_length
Chr1	4954169	SYNONYMOUS_CODING	SILENT	atT/atC	I30	AT1G14470	97	Stem_length
Chr1	4954307	SYNONYMOUS_CODING	SILENT	tcC/tcG	S76	AT1G14470	97	Stem_length
Chr1	4954142	NON_SYNONYMOUS_CODING	MISSENSE	caA/caC	Q21H	AT1G14470	97	Stem_length
Chr1	4954325	SYNONYMOUS_CODING	SILENT	tcG/tcT	S82	AT1G14470	97	Stem_length
Chr1	4954181	SYNONYMOUS_CODING	SILENT	tcT/tcC	S34	AT1G14470	97	Stem_length
Chr1	4954184	SYNONYMOUS_CODING	SILENT	ctT/ctC	L35	AT1G14470	97	Stem_length
Chr1	4954332	NON_SYNONYMOUS_CODING	MISSENSE	Gat/Tat	D85Y	AT1G14470	97	Stem_length
Chr1	4954253	SYNONYMOUS_CODING	SILENT	taC/taT	Y58	AT1G14470	97	Stem_length
Chr1	4954286	SYNONYMOUS_CODING	SILENT	ccT/ccC	P69	AT1G14470	97	Stem_length
Chr1	4954322	SYNONYMOUS_CODING	SILENT	ttC/ttT	F81	AT1G14470	97	Stem_length
Chr1	4955408	SYNONYMOUS_CODING	SILENT	taT/taC	Y443	AT1G14470	95	Stem_length
Chr1	4955510	SYNONYMOUS_CODING	SILENT	aaC/aaT	N477	AT1G14470	95	Stem_length
Chr1	4954519	NON_SYNONYMOUS_CODING	MISSENSE	gTg/gGg	V147G	AT1G14470	95	Stem_length
Chr1	4954817	NON_SYNONYMOUS_CODING	MISSENSE	gaG/gaT	E246D	AT1G14470	95	Stem_length
Chr1	4955415	NON_SYNONYMOUS_CODING	MISSENSE	Ggt/Tgt	G446C	AT1G14470	95	Stem_length
Chr1	4954735	NON_SYNONYMOUS_CODING	MISSENSE	aAg/aGg	K219R	AT1G14470	95	Stem_length
Chr1	4955026	NON_SYNONYMOUS_CODING	MISSENSE	cAa/cTa	Q316L	AT1G14470	95	Stem_length
Chr1	4954815	NON_SYNONYMOUS_CODING	MISSENSE	Gag/Aag	E246K	AT1G14470	95	Stem_length
Chr1	4955561	SYNONYMOUS_CODING	SILENT	ggT/ggC	G494	AT1G14470	95	Stem_length
Chr1	4954556	SYNONYMOUS_CODING	SILENT	ttC/ttT	F159	AT1G14470	95	Stem_length
Chr1	4954520	SYNONYMOUS_CODING	SILENT	gtG/gtT	V147	AT1G14470	95	Stem_length
Chr1	4954571	NON_SYNONYMOUS_CODING	MISSENSE	caG/caC	Q164H	AT1G14470	95	Stem_length
Chr1	4955056	NON_SYNONYMOUS_CODING	MISSENSE	gGt/gAt	G326D	AT1G14470	95	Stem_length
Chr1	4954586	SYNONYMOUS_CODING	SILENT	gaC/gaT	D169	AT1G14470	95	Stem_length
Chr1	4955516	SYNONYMOUS_CODING	SILENT	gaC/gaT	D479	AT1G14470	95	Stem_length
Chr1	4955487	SYNONYMOUS_CODING	SILENT	Tta/Cta	L470	AT1G14470	95	Stem_length
Chr1	4954622	SYNONYMOUS_CODING	SILENT	ggA/ggG	G181	AT1G14470	95	Stem_length
Chr1	4954821	NON_SYNONYMOUS_CODING	MISSENSE	Gct/Act	A248T	AT1G14470	95	Stem_length
Chr1	4954752	NON_SYNONYMOUS_CODING	MISSENSE	Ccg/Tcg	P225S	AT1G14470	95	Stem_length
Chr1	4954625	SYNONYMOUS_CODING	SILENT	aaC/aaT	N182	AT1G14470	95	Stem_length
Chr1	4954619	NON_SYNONYMOUS_CODING	MISSENSE	tgG/tgT	W180C	AT1G14470	95	Stem_length
Chr1	4955181	NON_SYNONYMOUS_CODING	MISSENSE	Ctg/Atg	L368M	AT1G14470	95	Stem_length
Chr1	4954770	NON_SYNONYMOUS_CODING	MISSENSE	Tct/Act	S231T	AT1G14470	95	Stem_length
Chr1	4954566	NON_SYNONYMOUS_CODING	MISSENSE	Tct/Act	S163T	AT1G14470	95	Stem_length
Chr1	4955486	SYNONYMOUS_CODING	SILENT	acT/acG	T469	AT1G14470	95	Stem_length
Chr1	4954808	SYNONYMOUS_CODING	SILENT	ggT/ggG	G243	AT1G14470	95	Stem_length
Chr1	4955127	NON_SYNONYMOUS_CODING	MISSENSE	Gct/Tct	A350S	AT1G14470	95	Stem_length
Chr1	4954837	NON_SYNONYMOUS_CODING	MISSENSE	aAc/aGc	N253S	AT1G14470	95	Stem_length
Chr1	4954778	SYNONYMOUS_CODING	SILENT	aaC/aaT	N233	AT1G14470	95	Stem_length
Chr1	4954649	SYNONYMOUS_CODING	SILENT	ttC/ttT	F190	AT1G14470	95	Stem_length
Chr1	4955570	SYNONYMOUS_CODING	SILENT	ccT/ccA	P497	AT1G14470	95	Stem_length
Chr1	4954466	SYNONYMOUS_CODING	SILENT	aaG/aaA	K129	AT1G14470	95	Stem_length
Chr1	4955411	SYNONYMOUS_CODING	SILENT	gcT/gcA	A444	AT1G14470	95	Stem_length
Chr1	4955625	NON_SYNONYMOUS_CODING	MISSENSE	Aaa/Gaa	K516E	AT1G14470	95	Stem_length
Chr1	4954142	NON_SYNONYMOUS_CODING	MISSENSE	caA/caC	Q21H	AT1G14470	97	Trichome_density
Chr1	4954184	SYNONYMOUS_CODING	SILENT	ctT/ctC	L35	AT1G14470	97	Trichome_density
Chr1	4954286	SYNONYMOUS_CODING	SILENT	ccT/ccC	P69	AT1G14470	97	Trichome_density
Chr1	4954253	SYNONYMOUS_CODING	SILENT	taC/taT	Y58	AT1G14470	97	Trichome_density
Chr1	4954307	SYNONYMOUS_CODING	SILENT	tcC/tcG	S76	AT1G14470	97	Trichome_density
Chr1	4954208	SYNONYMOUS_CODING	SILENT	tcG/tcA	S43	AT1G14470	97	Trichome_density
Chr1	4954169	SYNONYMOUS_CODING	SILENT	atT/atC	I30	AT1G14470	97	Trichome_density
Chr1	4954322	SYNONYMOUS_CODING	SILENT	ttC/ttT	F81	AT1G14470	97	Trichome_density
Chr1	4954315	NON_SYNONYMOUS_CODING	MISSENSE	aAa/aGa	K79R	AT1G14470	97	Trichome_density
Chr1	4954245	NON_SYNONYMOUS_CODING	MISSENSE	Tct/Cct	S56P	AT1G14470	97	Trichome_density
Chr1	4954186	NON_SYNONYMOUS_CODING	MISSENSE	cCt/cAt	P36H	AT1G14470	97	Trichome_density
Chr1	4954181	SYNONYMOUS_CODING	SILENT	tcT/tcC	S34	AT1G14470	97	Trichome_density
Chr1	4954325	SYNONYMOUS_CODING	SILENT	tcG/tcT	S82	AT1G14470	97	Trichome_density
Chr1	4954332	NON_SYNONYMOUS_CODING	MISSENSE	Gat/Tat	D85Y	AT1G14470	97	Trichome_density
Chr1	4954212	NON_SYNONYMOUS_CODING	MISSENSE	Ata/Tta	I45L	AT1G14470	97	Trichome_density
Chr1	4955516	SYNONYMOUS_CODING	SILENT	gaC/gaT	D479	AT1G14470	95	Trichome_density
Chr1	4954770	NON_SYNONYMOUS_CODING	MISSENSE	Tct/Act	S231T	AT1G14470	95	Trichome_density
Chr1	4954571	NON_SYNONYMOUS_CODING	MISSENSE	caG/caC	Q164H	AT1G14470	95	Trichome_density
Chr1	4954778	SYNONYMOUS_CODING	SILENT	aaC/aaT	N233	AT1G14470	95	Trichome_density
Chr1	4954817	NON_SYNONYMOUS_CODING	MISSENSE	gaG/gaT	E246D	AT1G14470	95	Trichome_density
Chr1	4955026	NON_SYNONYMOUS_CODING	MISSENSE	cAa/cTa	Q316L	AT1G14470	95	Trichome_density
Chr1	4954619	NON_SYNONYMOUS_CODING	MISSENSE	tgG/tgT	W180C	AT1G14470	95	Trichome_density
Chr1	4955625	NON_SYNONYMOUS_CODING	MISSENSE	Aaa/Gaa	K516E	AT1G14470	95	Trichome_density
Chr1	4955570	SYNONYMOUS_CODING	SILENT	ccT/ccA	P497	AT1G14470	95	Trichome_density
Chr1	4954752	NON_SYNONYMOUS_CODING	MISSENSE	Ccg/Tcg	P225S	AT1G14470	95	Trichome_density
Chr1	4954837	NON_SYNONYMOUS_CODING	MISSENSE	aAc/aGc	N253S	AT1G14470	95	Trichome_density
Chr1	4955181	NON_SYNONYMOUS_CODING	MISSENSE	Ctg/Atg	L368M	AT1G14470	95	Trichome_density
Chr1	4954821	NON_SYNONYMOUS_CODING	MISSENSE	Gct/Act	A248T	AT1G14470	95	Trichome_density
Chr1	4954566	NON_SYNONYMOUS_CODING	MISSENSE	Tct/Act	S163T	AT1G14470	95	Trichome_density
Chr1	4955510	SYNONYMOUS_CODING	SILENT	aaC/aaT	N477	AT1G14470	95	Trichome_density
Chr1	4954625	SYNONYMOUS_CODING	SILENT	aaC/aaT	N182	AT1G14470	95	Trichome_density
Chr1	4954586	SYNONYMOUS_CODING	SILENT	gaC/gaT	D169	AT1G14470	95	Trichome_density
Chr1	4954466	SYNONYMOUS_CODING	SILENT	aaG/aaA	K129	AT1G14470	95	Trichome_density
Chr1	4955411	SYNONYMOUS_CODING	SILENT	gcT/gcA	A444	AT1G14470	95	Trichome_density
Chr1	4954520	SYNONYMOUS_CODING	SILENT	gtG/gtT	V147	AT1G14470	95	Trichome_density
Chr1	4954519	NON_SYNONYMOUS_CODING	MISSENSE	gTg/gGg	V147G	AT1G14470	95	Trichome_density
Chr1	4954808	SYNONYMOUS_CODING	SILENT	ggT/ggG	G243	AT1G14470	95	Trichome_density
Chr1	4955486	SYNONYMOUS_CODING	SILENT	acT/acG	T469	AT1G14470	95	Trichome_density
Chr1	4955408	SYNONYMOUS_CODING	SILENT	taT/taC	Y443	AT1G14470	95	Trichome_density
Chr1	4955415	NON_SYNONYMOUS_CODING	MISSENSE	Ggt/Tgt	G446C	AT1G14470	95	Trichome_density
Chr1	4955127	NON_SYNONYMOUS_CODING	MISSENSE	Gct/Tct	A350S	AT1G14470	95	Trichome_density
Chr1	4955487	SYNONYMOUS_CODING	SILENT	Tta/Cta	L470	AT1G14470	95	Trichome_density
Chr1	4954649	SYNONYMOUS_CODING	SILENT	ttC/ttT	F190	AT1G14470	95	Trichome_density
Chr1	4954556	SYNONYMOUS_CODING	SILENT	ttC/ttT	F159	AT1G14470	95	Trichome_density
Chr1	4954735	NON_SYNONYMOUS_CODING	MISSENSE	aAg/aGg	K219R	AT1G14470	95	Trichome_density
Chr1	4954622	SYNONYMOUS_CODING	SILENT	ggA/ggG	G181	AT1G14470	95	Trichome_density
Chr1	4954815	NON_SYNONYMOUS_CODING	MISSENSE	Gag/Aag	E246K	AT1G14470	95	Trichome_density
Chr1	4955056	NON_SYNONYMOUS_CODING	MISSENSE	gGt/gAt	G326D	AT1G14470	95	Trichome_density
Chr1	4955561	SYNONYMOUS_CODING	SILENT	ggT/ggC	G494	AT1G14470	95	Trichome_density
Chr1	4956393	UTR_5_PRIME	-	-	-	AT1G14480	98	Stem_length
Chr1	4956269	UTR_5_PRIME	-	-	-	AT1G14480	98	Stem_length
Chr1	4956269	UTR_5_PRIME	-	-	-	AT1G14480	98	Trichome_density
Chr1	4956393	UTR_5_PRIME	-	-	-	AT1G14480	98	Trichome_density
Chr1	4956331	UTR_5_PRIME	-	-	-	AT1G14480	95	Stem_length
Chr1	4956799	SYNONYMOUS_CODING	SILENT	atT/atC	I132	AT1G14480	95	Stem_length
Chr1	4958073	UTR_3_PRIME	-	-	-	AT1G14480	95	Stem_length
Chr1	4957406	NON_SYNONYMOUS_CODING	MISSENSE	Atg/Gtg	M239V	AT1G14480	95	Stem_length
Chr1	4956686	NON_SYNONYMOUS_CODING	MISSENSE	Ggt/Cgt	G95R	AT1G14480	95	Stem_length
Chr1	4958035	UTR_3_PRIME	-	-	-	AT1G14480	95	Stem_length
Chr1	4957019	INTRON	-	-	-	AT1G14480	95	Stem_length
Chr1	4957295	NON_SYNONYMOUS_CODING	MISSENSE	Ata/Gta	I202V	AT1G14480	95	Stem_length
Chr1	4957060	INTRON	-	-	-	AT1G14480	95	Stem_length
Chr1	4956694	SYNONYMOUS_CODING	SILENT	ctG/ctT	L97	AT1G14480	95	Stem_length
Chr1	4957253	NON_SYNONYMOUS_CODING	MISSENSE	Gag/Cag	E188Q	AT1G14480	95	Stem_length
Chr1	4956433	SYNONYMOUS_CODING	SILENT	gaG/gaA	E10	AT1G14480	95	Stem_length
Chr1	4957032	INTRON	-	-	-	AT1G14480	95	Stem_length
Chr1	4956329	UTR_5_PRIME	-	-	-	AT1G14480	95	Stem_length
Chr1	4956747	NON_SYNONYMOUS_CODING	MISSENSE	aGg/aAg	R115K	AT1G14480	95	Stem_length
Chr1	4957769	NON_SYNONYMOUS_CODING	MISSENSE	Gtt/Ctt	V360L	AT1G14480	95	Stem_length
Chr1	4956309	UTR_5_PRIME	-	-	-	AT1G14480	95	Stem_length
Chr1	4956675	NON_SYNONYMOUS_CODING	MISSENSE	cTc/cCc	L91P	AT1G14480	95	Stem_length
Chr1	4956766	SYNONYMOUS_CODING	SILENT	gtA/gtG	V121	AT1G14480	95	Stem_length
Chr1	4958047	UTR_3_PRIME	-	-	-	AT1G14480	95	Stem_length
Chr1	4957575	NON_SYNONYMOUS_CODING	MISSENSE	cTt/cGt	L295R	AT1G14480	95	Stem_length
Chr1	4957408	NON_SYNONYMOUS_CODING	MISSENSE	atG/atA	M239I	AT1G14480	95	Stem_length
Chr1	4956289	UTR_5_PRIME	-	-	-	AT1G14480	95	Stem_length
Chr1	4956387	UTR_5_PRIME	-	-	-	AT1G14480	95	Stem_length
Chr1	4956655	NON_SYNONYMOUS_CODING	MISSENSE	agC/agA	S84R	AT1G14480	95	Stem_length
Chr1	4956952	INTRON	-	-	-	AT1G14480	95	Stem_length
Chr1	4957065	INTRON	-	-	-	AT1G14480	95	Stem_length
Chr1	4956743	NON_SYNONYMOUS_CODING	MISSENSE	Ata/Tta	I114L	AT1G14480	95	Stem_length
Chr1	4957569	NON_SYNONYMOUS_CODING	MISSENSE	tTc/tAc	F293Y	AT1G14480	95	Stem_length
Chr1	4957153	INTRON	-	-	-	AT1G14480	95	Stem_length
Chr1	4956398	UTR_5_PRIME	-	-	-	AT1G14480	95	Stem_length
Chr1	4956945	INTRON	-	-	-	AT1G14480	95	Stem_length
Chr1	4958042	UTR_3_PRIME	-	-	-	AT1G14480	95	Stem_length
Chr1	4957049	INTRON	-	-	-	AT1G14480	95	Stem_length
Chr1	4956394	UTR_5_PRIME	-	-	-	AT1G14480	95	Stem_length
Chr1	4956877	INTRON	-	-	-	AT1G14480	95	Stem_length
Chr1	4956515	NON_SYNONYMOUS_CODING	MISSENSE	Agc/Ggc	S38G	AT1G14480	95	Stem_length
Chr1	4956700	SYNONYMOUS_CODING	SILENT	cgT/cgC	R99	AT1G14480	95	Stem_length
Chr1	4956657	NON_SYNONYMOUS_CODING	MISSENSE	gAc/gGc	D85G	AT1G14480	95	Stem_length
Chr1	4957171	SYNONYMOUS_CODING	SILENT	ctA/ctG	L160	AT1G14480	95	Stem_length
Chr1	4957416	NON_SYNONYMOUS_CODING	MISSENSE	tCc/tGc	S242C	AT1G14480	95	Stem_length
Chr1	4956703	SYNONYMOUS_CODING	SILENT	gtC/gtT	V100	AT1G14480	95	Stem_length
Chr1	4957387	SYNONYMOUS_CODING	SILENT	taT/taC	Y232	AT1G14480	95	Stem_length
Chr1	4957809	NON_SYNONYMOUS_CODING	MISSENSE	aCt/aGt	T373S	AT1G14480	95	Stem_length
Chr1	4957131	INTRON	-	-	-	AT1G14480	95	Stem_length
Chr1	4956955	INTRON	-	-	-	AT1G14480	95	Stem_length
Chr1	4957122	INTRON	-	-	-	AT1G14480	95	Stem_length
Chr1	4957218	NON_SYNONYMOUS_CODING	MISSENSE	gAt/gGt	D176G	AT1G14480	95	Stem_length
Chr1	4956329	UTR_5_PRIME	-	-	-	AT1G14480	95	Trichome_density
Chr1	4958042	UTR_3_PRIME	-	-	-	AT1G14480	95	Trichome_density
Chr1	4957032	INTRON	-	-	-	AT1G14480	95	Trichome_density
Chr1	4956515	NON_SYNONYMOUS_CODING	MISSENSE	Agc/Ggc	S38G	AT1G14480	95	Trichome_density
Chr1	4956955	INTRON	-	-	-	AT1G14480	95	Trichome_density
Chr1	4956655	NON_SYNONYMOUS_CODING	MISSENSE	agC/agA	S84R	AT1G14480	95	Trichome_density
Chr1	4956289	UTR_5_PRIME	-	-	-	AT1G14480	95	Trichome_density
Chr1	4958073	UTR_3_PRIME	-	-	-	AT1G14480	95	Trichome_density
Chr1	4956387	UTR_5_PRIME	-	-	-	AT1G14480	95	Trichome_density
Chr1	4956703	SYNONYMOUS_CODING	SILENT	gtC/gtT	V100	AT1G14480	95	Trichome_density
Chr1	4956694	SYNONYMOUS_CODING	SILENT	ctG/ctT	L97	AT1G14480	95	Trichome_density
Chr1	4957406	NON_SYNONYMOUS_CODING	MISSENSE	Atg/Gtg	M239V	AT1G14480	95	Trichome_density
Chr1	4956952	INTRON	-	-	-	AT1G14480	95	Trichome_density
Chr1	4957122	INTRON	-	-	-	AT1G14480	95	Trichome_density
Chr1	4957408	NON_SYNONYMOUS_CODING	MISSENSE	atG/atA	M239I	AT1G14480	95	Trichome_density
Chr1	4957253	NON_SYNONYMOUS_CODING	MISSENSE	Gag/Cag	E188Q	AT1G14480	95	Trichome_density
Chr1	4956766	SYNONYMOUS_CODING	SILENT	gtA/gtG	V121	AT1G14480	95	Trichome_density
Chr1	4956799	SYNONYMOUS_CODING	SILENT	atT/atC	I132	AT1G14480	95	Trichome_density
Chr1	4957060	INTRON	-	-	-	AT1G14480	95	Trichome_density
Chr1	4956743	NON_SYNONYMOUS_CODING	MISSENSE	Ata/Tta	I114L	AT1G14480	95	Trichome_density
Chr1	4956945	INTRON	-	-	-	AT1G14480	95	Trichome_density
Chr1	4957569	NON_SYNONYMOUS_CODING	MISSENSE	tTc/tAc	F293Y	AT1G14480	95	Trichome_density
Chr1	4956394	UTR_5_PRIME	-	-	-	AT1G14480	95	Trichome_density
Chr1	4957387	SYNONYMOUS_CODING	SILENT	taT/taC	Y232	AT1G14480	95	Trichome_density
Chr1	4957153	INTRON	-	-	-	AT1G14480	95	Trichome_density
Chr1	4958047	UTR_3_PRIME	-	-	-	AT1G14480	95	Trichome_density
Chr1	4957065	INTRON	-	-	-	AT1G14480	95	Trichome_density
Chr1	4957218	NON_SYNONYMOUS_CODING	MISSENSE	gAt/gGt	D176G	AT1G14480	95	Trichome_density
Chr1	4957049	INTRON	-	-	-	AT1G14480	95	Trichome_density
Chr1	4957809	NON_SYNONYMOUS_CODING	MISSENSE	aCt/aGt	T373S	AT1G14480	95	Trichome_density
Chr1	4956398	UTR_5_PRIME	-	-	-	AT1G14480	95	Trichome_density
Chr1	4957295	NON_SYNONYMOUS_CODING	MISSENSE	Ata/Gta	I202V	AT1G14480	95	Trichome_density
Chr1	4956331	UTR_5_PRIME	-	-	-	AT1G14480	95	Trichome_density
Chr1	4956433	SYNONYMOUS_CODING	SILENT	gaG/gaA	E10	AT1G14480	95	Trichome_density
Chr1	4956309	UTR_5_PRIME	-	-	-	AT1G14480	95	Trichome_density
Chr1	4956700	SYNONYMOUS_CODING	SILENT	cgT/cgC	R99	AT1G14480	95	Trichome_density
Chr1	4957769	NON_SYNONYMOUS_CODING	MISSENSE	Gtt/Ctt	V360L	AT1G14480	95	Trichome_density
Chr1	4957131	INTRON	-	-	-	AT1G14480	95	Trichome_density
Chr1	4957019	INTRON	-	-	-	AT1G14480	95	Trichome_density
Chr1	4957575	NON_SYNONYMOUS_CODING	MISSENSE	cTt/cGt	L295R	AT1G14480	95	Trichome_density
Chr1	4957171	SYNONYMOUS_CODING	SILENT	ctA/ctG	L160	AT1G14480	95	Trichome_density
Chr1	4956877	INTRON	-	-	-	AT1G14480	95	Trichome_density
Chr1	4957416	NON_SYNONYMOUS_CODING	MISSENSE	tCc/tGc	S242C	AT1G14480	95	Trichome_density
Chr1	4956675	NON_SYNONYMOUS_CODING	MISSENSE	cTc/cCc	L91P	AT1G14480	95	Trichome_density
Chr1	4958035	UTR_3_PRIME	-	-	-	AT1G14480	95	Trichome_density
Chr1	4956747	NON_SYNONYMOUS_CODING	MISSENSE	aGg/aAg	R115K	AT1G14480	95	Trichome_density
Chr1	4956686	NON_SYNONYMOUS_CODING	MISSENSE	Ggt/Cgt	G95R	AT1G14480	95	Trichome_density
Chr1	4956657	NON_SYNONYMOUS_CODING	MISSENSE	gAc/gGc	D85G	AT1G14480	95	Trichome_density
Chr1	4961670	NON_SYNONYMOUS_CODING	MISSENSE	Atg/Gtg	M401V	AT1G14500	95	Stem_length
Chr1	4961670	NON_SYNONYMOUS_CODING	MISSENSE	Atg/Gtg	M401V	AT1G14500	95	Trichome_density
Chr1	4967338	INTRON	-	-	-	AT1G14518	95	Stem_length
Chr1	4967343	INTRON	-	-	-	AT1G14518	95	Stem_length
Chr1	4972653	INTRON	-	-	-	AT1G14530	97	Trichome_density
Chr1	4972802	INTRON	-	-	-	AT1G14530	97	Trichome_density
Chr1	4972651	INTRON	-	-	-	AT1G14530	97	Trichome_density
Chr1	4980201	SYNONYMOUS_CODING	SILENT	gaA/gaG	E281	AT1G14550	97	Trichome_density
Chr1	4986287	INTRON	-	-	-	AT1G14570	97	Trichome_density
Chr1	4986890	SYNONYMOUS_CODING	SILENT	ccT/ccC	P376	AT1G14570	97	Trichome_density
Chr1	4987111	SYNONYMOUS_CODING	SILENT	tcA/tcG	S421	AT1G14570	97	Trichome_density
Chr1	4983664	INTRON	-	-	-	AT1G14570	97	Trichome_density
Chr1	4983927	INTRON	-	-	-	AT1G14570	97	Trichome_density
Chr1	4987048	SYNONYMOUS_CODING	SILENT	tcC/tcT	S400	AT1G14570	97	Trichome_density
Chr1	4985620	SYNONYMOUS_CODING	SILENT	ccT/ccC	P156	AT1G14570	97	Trichome_density
Chr1	4992301	SYNONYMOUS_CODING	SILENT	tcG/tcA	S421	AT1G14580	97	Trichome_density
Chr1	5002566	INTRON	-	-	-	AT1G14600	96	Trichome_density
Chr1	5002153	INTRON	-	-	-	AT1G14600	96	Trichome_density
Chr1	5013727	INTRON	-	-	-	AT1G14610	91	Stem_length
Chr1	5009353	INTRON	-	-	-	AT1G14610	91	Stem_length
Chr1	5013852	INTRON	-	-	-	AT1G14610	91	Stem_length
Chr1	5012508	INTRON	-	-	-	AT1G14610	91	Stem_length
Chr1	5013301	NON_SYNONYMOUS_CODING	MISSENSE	Acc/Gcc	T144A	AT1G14610	91	Stem_length
Chr1	5014209	SYNONYMOUS_CODING	SILENT	ctG/ctT	L53	AT1G14610	91	Stem_length
Chr1	5015597	INTRON	-	-	-	AT1G14620	125	Stem_length
Chr1	5041361	NON_SYNONYMOUS_CODING	MISSENSE	gaT/gaG	D167E	AT1G14680	138	Stem_length
Chr1	5041398	NON_SYNONYMOUS_CODING	MISSENSE	Aat/Tat	N180Y	AT1G14680	138	Stem_length
Chr1	5041368	NON_SYNONYMOUS_CODING	MISSENSE	Ata/Tta	I170L	AT1G14680	138	Stem_length
Chr1	5041464	NON_SYNONYMOUS_CODING	MISSENSE	Caa/Aaa	Q202K	AT1G14680	138	Stem_length
Chr1	5041366	NON_SYNONYMOUS_CODING	MISSENSE	aGt/aCt	S169T	AT1G14680	138	Stem_length
Chr1	5041470	NON_SYNONYMOUS_CODING	MISSENSE	Ttt/Gtt	F204V	AT1G14680	138	Stem_length
Chr1	5041459	NON_SYNONYMOUS_CODING	MISSENSE	aCg/aGg	T200R	AT1G14680	138	Stem_length
Chr1	5041460	SYNONYMOUS_CODING	SILENT	acG/acA	T200	AT1G14680	138	Stem_length
Chr1	5149311	UTR_5_PRIME	-	-	-	AT1G14920	112	Stem_length
Chr1	5149277	UTR_5_PRIME	-	-	-	AT1G14920	112	Stem_length
Chr1	5149599	NON_SYNONYMOUS_CODING	MISSENSE	gaA/gaC	E62D	AT1G14920	112	Stem_length
Chr1	5149504	SYNONYMOUS_CODING	SILENT	Cta/Tta	L31	AT1G14920	112	Stem_length
Chr1	5157747	SYNONYMOUS_CODING	SILENT	caA/caG	Q103	AT1G14950	63	Stem_length
Chr1	5162205	SYNONYMOUS_CODING	SILENT	agT/agC	S523	AT1G14970	63	Stem_length
Chr1	5162377	NON_SYNONYMOUS_CODING	MISSENSE	cAg/cGg	Q497R	AT1G14970	63	Stem_length
Chr1	5204692	INTRON	-	-	-	AT1G15125	114	Trichome_density
Chr1	5204692	INTRON	-	-	-	AT1G15125	114	Stem_length
Chr1	5209166	INTRON	-	-	-	AT1G15130	114	Trichome_density
Chr1	5209309	SYNONYMOUS_CODING	SILENT	gtG/gtT	V180	AT1G15130	120	Stem_length
Chr1	5209166	INTRON	-	-	-	AT1G15130	114	Stem_length
Chr1	5210219	UTR_3_PRIME	-	-	-	AT1G15140	114	Trichome_density
Chr1	5210219	UTR_3_PRIME	-	-	-	AT1G15140	114	Stem_length
Chr1	5221535	NON_SYNONYMOUS_CODING	MISSENSE	Gat/Aat	D254N	AT1G15170	116	Stem_length
Chr1	5221535	NON_SYNONYMOUS_CODING	MISSENSE	Gat/Aat	D254N	AT1G15170	116	Trichome_density
Chr1	5223818	INTRON	-	-	-	AT1G15175	119	Trichome_density
Chr1	5223818	INTRON	-	-	-	AT1G15175	119	Stem_length
Chr1	5236123	NON_SYNONYMOUS_CODING	MISSENSE	Gat/Aat	D151N	AT1G15210	118	Trichome_density
Chr1	5236124	SYNONYMOUS_CODING	SILENT	ggT/ggG	G150	AT1G15210	118	Trichome_density
Chr1	5236123	NON_SYNONYMOUS_CODING	MISSENSE	Gat/Aat	D151N	AT1G15210	118	Stem_length
Chr1	5236124	SYNONYMOUS_CODING	SILENT	ggT/ggG	G150	AT1G15210	118	Stem_length
Chr1	5238066	UTR_5_PRIME	-	-	-	AT1G15215	113	Stem_length
Chr1	5241403	UTR_5_PRIME	-	-	-	AT1G15220	125	Stem_length
Chr1	5263481	INTRON	-	-	-	AT1G15290	114	Trichome_density
Chr1	5263481	INTRON	-	-	-	AT1G15290	114	Stem_length
Chr1	5284571	UTR_3_PRIME	-	-	-	AT1G15360	118	Trichome_density
Chr1	5294815	NON_SYNONYMOUS_CODING	MISSENSE	Act/Tct	T55S	AT1G15390	122	Trichome_density
Chr1	5295093	INTRON	-	-	-	AT1G15390	110	Trichome_density
Chr1	5295093	INTRON	-	-	-	AT1G15390	110	Stem_length
Chr1	5300585	SYNONYMOUS_CODING	SILENT	ctC/ctA	L299	AT1G15410	111	Trichome_density
Chr1	5299167	UTR_5_PRIME	-	-	-	AT1G15410	107	Stem_length
Chr1	5300585	SYNONYMOUS_CODING	SILENT	ctC/ctA	L299	AT1G15410	111	Stem_length
Chr1	5301292	INTRON	-	-	-	AT1G15415	112	Stem_length
Chr1	5301292	INTRON	-	-	-	AT1G15415	112	Trichome_density
Chr1	5301232	NON_SYNONYMOUS_CODING	MISSENSE	aAt/aCt	N25T	AT1G15415	107	Stem_length
Chr1	5310940	INTRON	-	-	-	AT1G15460	118	Stem_length
Chr1	5310716	NON_SYNONYMOUS_CODING	MISSENSE	tAc/tGc	Y589C	AT1G15460	112	Stem_length
Chr1	5317399	INTRON	-	-	-	AT1G15470	129	Stem_length
Chr1	5318301	UTR_5_PRIME	-	-	-	AT1G15480	143	Stem_length
Chr1	5322833	NON_SYNONYMOUS_CODING	MISSENSE	caA/caC	Q131H	AT1G15490	129	Stem_length
Chr1	5390228	NON_SYNONYMOUS_CODING	MISSENSE	gAa/gCa	E37A	AT1G15670	40	Stem_length
Chr1	5391297	UTR_3_PRIME	-	-	-	AT1G15670	102	Stem_length
Chr1	5400792	SYNONYMOUS_CODING	SILENT	agT/agC	S431	AT1G15690	40	Stem_length
Chr1	5402551	UTR_3_PRIME	-	-	-	AT1G15690	104	Stem_length
Chr1	5399442	INTRON	-	-	-	AT1G15690	105	Stem_length
Chr1	5403437	NON_SYNONYMOUS_CODING	MISSENSE	tCt/tAt	S118Y	AT1G15700	103	Stem_length
Chr1	5420053	SYNONYMOUS_CODING	SILENT	tcT/tcC	S69	AT1G15750	97	Stem_length
Chr1	5418907	NON_SYNONYMOUS_CODING	MISSENSE	Gct/Tct	A291S	AT1G15750	9	Circularity
Chr1	5428677	UTR_3_PRIME	-	-	-	AT1G15772	120	Stem_length
Chr1	5428899	NON_SYNONYMOUS_CODING	MISSENSE	aCt/aTt	T81I	AT1G15772	124	Stem_length
Chr1	5428898	SYNONYMOUS_CODING	SILENT	acT/acA	T81	AT1G15772	124	Stem_length
Chr1	5428641	UTR_3_PRIME	-	-	-	AT1G15772	123	Stem_length
Chr1	5428637	UTR_3_PRIME	-	-	-	AT1G15772	123	Stem_length
Chr1	5429203	SYNONYMOUS_CODING	SILENT	cgG/cgT	R10	AT1G15772	126	Stem_length
Chr1	5429162	INTRON	-	-	-	AT1G15772	126	Stem_length
Chr1	5429165	INTRON	-	-	-	AT1G15772	126	Stem_length
Chr1	5429219	NON_SYNONYMOUS_CODING	MISSENSE	aAt/aTt	N5I	AT1G15772	126	Stem_length
Chr1	5430419	UTR_3_PRIME	-	-	-	AT1G15780	126	Stem_length
Chr1	5435224	INTRON	-	-	-	AT1G15780	126	Stem_length
Chr1	5433580	INTRON	-	-	-	AT1G15780	126	Stem_length
Chr1	5436102	INTRON	-	-	-	AT1G15780	126	Stem_length
Chr1	5541281	SYNONYMOUS_CODING	SILENT	gtG/gtA	V101	AT1G16180	8	Solidity
Chr1	5541281	SYNONYMOUS_CODING	SILENT	gtG/gtA	V101	AT1G16180	8	Circularity
Chr1	5548735	NON_SYNONYMOUS_CODING	MISSENSE	aGa/aAa	R28K	AT1G16220	12	Perimeter
Chr1	5548735	NON_SYNONYMOUS_CODING	MISSENSE	aGa/aAa	R28K	AT1G16220	12	Solidity
Chr1	5548735	NON_SYNONYMOUS_CODING	MISSENSE	aGa/aAa	R28K	AT1G16220	12	Circularity
Chr1	5559835	NON_SYNONYMOUS_CODING	MISSENSE	gAg/gGg	E679G	AT1G16260	8	Solidity
Chr1	5559835	NON_SYNONYMOUS_CODING	MISSENSE	gAg/gGg	E679G	AT1G16260	8	Circularity
Chr1	5575671	NON_SYNONYMOUS_CODING	MISSENSE	tTc/tCc	F128S	AT1G16300	5	Trichome_autofluorescence
Chr1	5575671	NON_SYNONYMOUS_CODING	MISSENSE	tTc/tCc	F128S	AT1G16300	5	Trichome_density
Chr1	5580938	UTR_5_PRIME	-	-	-	AT1G16320	5	Trichome_autofluorescence
Chr1	5580938	UTR_5_PRIME	-	-	-	AT1G16320	5	Trichome_density
Chr1	5612800	NON_SYNONYMOUS_CODING	MISSENSE	tTa/tCa	L217S	AT1G16420	6	Trichome_density
Chr1	5617546	NON_SYNONYMOUS_CODING	MISSENSE	Gcg/Ccg	A472P	AT1G16440	5	Trichome_density
Chr1	5639521	SYNONYMOUS_CODING	SILENT	caC/caT	H102	AT1G16500	85	Stem_length
Chr1	5684254	NON_SYNONYMOUS_CODING	MISSENSE	Ctt/Ttt	L166F	AT1G16630	95	Stem_length
Chr1	5684106	NON_SYNONYMOUS_CODING	MISSENSE	gAt/gCt	D215A	AT1G16630	95	Stem_length
Chr1	5682130	UTR_3_PRIME	-	-	-	AT1G16630	96	Stem_length
Chr1	5742228	INTRON	-	-	-	AT1G16780	5	Stem_length
Chr1	5753496	INTRON	-	-	-	AT1G16800	6	Stem_length
Chr1	5776829	INTRON	-	-	-	AT1G16890	5	Stem_length
Chr1	5920850	UTR_5_PRIME	-	-	-	AT1G17285	55	Stem_length
Chr1	5920808	UTR_5_PRIME	-	-	-	AT1G17285	55	Stem_length
Chr1	5920863	UTR_5_PRIME	-	-	-	AT1G17285	55	Stem_length
Chr1	5935226	INTRON	-	-	-	AT1G17340	6	Stem_length
Chr1	5936599	NON_SYNONYMOUS_CODING	MISSENSE	Tac/Cac	Y419H	AT1G17340	7	Trichome_density
Chr1	5934958	INTRON	-	-	-	AT1G17340	6	Trichome_density
Chr1	5998395	UTR_3_PRIME	-	-	-	AT1G17455	115	Stem_length
Chr1	6137253	SYNONYMOUS_CODING	SILENT	ccG/ccT	P94	AT1G17830	9	Stem_length
Chr1	6147763	INTRON	-	-	-	AT1G17850	5	Trichome_density
Chr1	6148689	SYNONYMOUS_CODING	SILENT	tcC/tcG	S44	AT1G17850	5	Trichome_density
Chr1	6181419	INTRON	-	-	-	AT1G17960	137	Stem_length
Chr1	6181575	NON_SYNONYMOUS_CODING	MISSENSE	gTc/gCc	V383A	AT1G17960	137	Stem_length
Chr1	6182102	INTRON	-	-	-	AT1G17960	137	Stem_length
Chr1	6181350	INTRON	-	-	-	AT1G17960	136	Stem_length
Chr1	6181389	INTRON	-	-	-	AT1G17960	136	Stem_length
Chr1	6181921	INTRON	-	-	-	AT1G17960	137	Stem_length
Chr1	6236998	INTRON	-	-	-	AT1G18130	6	Stem_length
Chr1	6257677	INTRON	-	-	-	AT1G18180	5	Stem_length
Chr1	6258697	INTRON	-	-	-	AT1G18190	5	Stem_length
Chr1	6366808	UTR_5_PRIME	-	-	-	AT1G18490	98	Stem_length
Chr1	6371818	INTRON	-	-	-	AT1G18500	121	Stem_length
Chr1	6372386	INTRON	-	-	-	AT1G18500	121	Stem_length
Chr1	6369724	SYNONYMOUS_CODING	SILENT	atC/atT	I126	AT1G18500	118	Stem_length
Chr1	6369616	SYNONYMOUS_CODING	SILENT	cgC/cgT	R90	AT1G18500	118	Stem_length
Chr1	6371917	INTRON	-	-	-	AT1G18500	118	Stem_length
Chr1	6372293	SYNONYMOUS_CODING	SILENT	gaC/gaT	D511	AT1G18500	118	Stem_length
Chr1	6369727	SYNONYMOUS_CODING	SILENT	atC/atT	I127	AT1G18500	118	Stem_length
Chr1	6369772	SYNONYMOUS_CODING	SILENT	gtT/gtG	V142	AT1G18500	118	Stem_length
Chr1	6369649	SYNONYMOUS_CODING	SILENT	caA/caG	Q101	AT1G18500	118	Stem_length
Chr1	6371576	INTRON	-	-	-	AT1G18500	118	Stem_length
Chr1	6371918	INTRON	-	-	-	AT1G18500	118	Stem_length
Chr1	6369751	SYNONYMOUS_CODING	SILENT	tcC/tcT	S135	AT1G18500	118	Stem_length
Chr1	6390546	NON_SYNONYMOUS_CODING	MISSENSE	gaG/gaC	E193D	AT1G18570	93	Stem_length
Chr1	6475522	UTR_3_PRIME	-	-	-	AT1G18773	111	Stem_length
Chr1	6475270	INTRON	-	-	-	AT1G18773	112	Stem_length
Chr1	6475240	INTRON	-	-	-	AT1G18773	112	Stem_length
Chr1	6479623	NON_SYNONYMOUS_CODING	MISSENSE	gGt/gCt	G85A	AT1G18790	64	Trichome_density
Chr1	6494181	NON_SYNONYMOUS_CODING	MISSENSE	aAg/aCg	K958T	AT1G18830	9	Trichome_density
Chr1	6501917	SYNONYMOUS_CODING	SILENT	caA/caG	Q321	AT1G18840	116	Stem_length
Chr1	6501554	NON_SYNONYMOUS_CODING	MISSENSE	caA/caT	Q442H	AT1G18840	119	Stem_length
Chr1	6505211	NON_SYNONYMOUS_CODING	MISSENSE	tGg/tTg	W306L	AT1G18850	112	Trichome_density
Chr1	6505211	NON_SYNONYMOUS_CODING	MISSENSE	tGg/tTg	W306L	AT1G18850	112	Stem_length
Chr1	6506389	UTR_5_PRIME	-	-	-	AT1G18850	5	Trichome_density
Chr1	6506112	NON_SYNONYMOUS_CODING	MISSENSE	Gct/Act	A6T	AT1G18850	5	Trichome_density
Chr1	6511032	SYNONYMOUS_CODING	SILENT	atC/atT	I422	AT1G18860	96	Stem_length
Chr1	6511099	NON_SYNONYMOUS_CODING	MISSENSE	Aca/Gca	T445A	AT1G18860	96	Stem_length
Chr1	6511086	SYNONYMOUS_CODING	SILENT	atC/atA	I440	AT1G18860	96	Stem_length
Chr1	6519122	INTRON	-	-	-	AT1G18870	107	Trichome_density
Chr1	6517567	INTRON	-	-	-	AT1G18870	127	Stem_length
Chr1	6518934	INTRON	-	-	-	AT1G18870	108	Stem_length
Chr1	6518898	INTRON	-	-	-	AT1G18870	108	Stem_length
Chr1	6518903	INTRON	-	-	-	AT1G18870	108	Stem_length
Chr1	6518873	INTRON	-	-	-	AT1G18870	108	Stem_length
Chr1	6518731	INTRON	-	-	-	AT1G18870	108	Stem_length
Chr1	6519123	INTRON	-	-	-	AT1G18870	108	Stem_length
Chr1	6518937	INTRON	-	-	-	AT1G18870	108	Stem_length
Chr1	6518976	SYNONYMOUS_CODING	SILENT	atC/atA	I478	AT1G18870	108	Stem_length
Chr1	6519139	NON_SYNONYMOUS_CODING	MISSENSE	tCa/tTa	S501L	AT1G18870	108	Stem_length
Chr1	6518886	INTRON	-	-	-	AT1G18870	108	Stem_length
Chr1	6518930	INTRON	-	-	-	AT1G18870	108	Stem_length
Chr1	6518745	INTRON	-	-	-	AT1G18870	108	Stem_length
Chr1	6518922	INTRON	-	-	-	AT1G18870	108	Stem_length
Chr1	6519073	INTRON	-	-	-	AT1G18870	108	Stem_length
Chr1	6518714	INTRON	-	-	-	AT1G18870	108	Stem_length
Chr1	6519100	INTRON	-	-	-	AT1G18870	110	Stem_length
Chr1	6516005	INTRON	-	-	-	AT1G18870	132	Stem_length
Chr1	6516707	SYNONYMOUS_CODING	SILENT	ccG/ccA	P123	AT1G18870	147	Stem_length
Chr1	6519122	INTRON	-	-	-	AT1G18870	107	Stem_length
Chr1	6516563	SYNONYMOUS_CODING	SILENT	ctT/ctC	L125	AT1G18870	148	Stem_length
Chr1	6516845	SYNONYMOUS_CODING	SILENT	tcA/tcG	S138	AT1G18870	148	Stem_length
Chr1	6516519	NON_SYNONYMOUS_CODING	MISSENSE	Aaa/Caa	K111Q	AT1G18870	148	Stem_length
Chr1	6516665	SYNONYMOUS_CODING	SILENT	gtC/gtT	V109	AT1G18870	148	Stem_length
Chr1	6516719	NON_SYNONYMOUS_CODING	MISSENSE	gaT/gaA	D127E	AT1G18870	148	Stem_length
Chr1	6516557	SYNONYMOUS_CODING	SILENT	gaA/gaG	E123	AT1G18870	148	Stem_length
Chr1	6516626	SYNONYMOUS_CODING	SILENT	tcA/tcG	S146	AT1G18870	148	Stem_length
Chr1	6516548	SYNONYMOUS_CODING	SILENT	gcA/gcT	A120	AT1G18870	148	Stem_length
Chr1	6516656	SYNONYMOUS_CODING	SILENT	ccA/ccG	P106	AT1G18870	148	Stem_length
Chr1	6516649	NON_SYNONYMOUS_CODING	MISSENSE	cAt/cGt	H104R	AT1G18870	148	Stem_length
Chr1	6516558	NON_SYNONYMOUS_CODING	MISSENSE	Att/Gtt	I124V	AT1G18870	148	Stem_length
Chr1	6516594	NON_SYNONYMOUS_CODING	MISSENSE	Tct/Gct	S136A	AT1G18870	148	Stem_length
Chr1	6516430	INTRON	-	-	-	AT1G18870	5	Trichome_density
Chr1	6517549	INTRON	-	-	-	AT1G18870	5	Trichome_density
Chr1	6516417	INTRON	-	-	-	AT1G18870	5	Trichome_density
Chr1	6516428	INTRON	-	-	-	AT1G18870	5	Trichome_density
Chr1	6516459	INTRON	-	-	-	AT1G18870	5	Trichome_density
Chr1	6516352	INTRON	-	-	-	AT1G18870	5	Trichome_density
Chr1	6516366	INTRON	-	-	-	AT1G18870	5	Trichome_density
Chr1	6516383	INTRON	-	-	-	AT1G18870	5	Trichome_density
Chr1	6516473	INTRON	-	-	-	AT1G18870	5	Trichome_density
Chr1	6516438	INTRON	-	-	-	AT1G18870	5	Trichome_density
Chr1	6519476	NON_SYNONYMOUS_CODING	MISSENSE	Tat/Aat	Y4N	AT1G18871	108	Stem_length
Chr1	6519477	STOP_GAINED	NONSENSE	tgT/tgA	C3*	AT1G18871	108	Stem_length
Chr1	6519420	NON_SYNONYMOUS_CODING	MISSENSE	atA/atG	I22M	AT1G18871	108	Stem_length
Chr1	6519372	SYNONYMOUS_CODING	SILENT	ccT/ccA	P38	AT1G18871	5	Trichome_density
Chr1	6582677	INTRON	-	-	-	AT1G19060	85	Stem_length
Chr1	6617898	SYNONYMOUS_CODING	SILENT	cgT/cgG	R243	AT1G19170	120	Trichome_density
Chr1	6617184	SYNONYMOUS_CODING	SILENT	ccG/ccA	P136	AT1G19170	120	Trichome_density
Chr1	6617865	SYNONYMOUS_CODING	SILENT	tcT/tcG	S232	AT1G19170	137	Stem_length
Chr1	6618158	SYNONYMOUS_CODING	SILENT	atC/atT	I300	AT1G19170	137	Stem_length
Chr1	6617703	INTRON	-	-	-	AT1G19170	137	Stem_length
Chr1	6617184	SYNONYMOUS_CODING	SILENT	ccG/ccA	P136	AT1G19170	120	Stem_length
Chr1	6617898	SYNONYMOUS_CODING	SILENT	cgT/cgG	R243	AT1G19170	120	Stem_length
Chr1	6622114	UTR_5_PRIME	-	-	-	AT1G19180	120	Trichome_density
Chr1	6622114	UTR_5_PRIME	-	-	-	AT1G19180	120	Stem_length
Chr1	6622596	INTRON	-	-	-	AT1G19180	143	Stem_length
Chr1	6622631	INTRON	-	-	-	AT1G19180	144	Stem_length
Chr1	6622537	INTRON	-	-	-	AT1G19180	141	Stem_length
Chr1	6622531	INTRON	-	-	-	AT1G19180	141	Stem_length
Chr1	6622530	INTRON	-	-	-	AT1G19180	141	Stem_length
Chr1	6622533	INTRON	-	-	-	AT1G19180	141	Stem_length
Chr1	6622572	INTRON	-	-	-	AT1G19180	141	Stem_length
Chr1	6622540	INTRON	-	-	-	AT1G19180	141	Stem_length
Chr1	6622980	SYNONYMOUS_CODING	SILENT	acC/acA	T157	AT1G19180	140	Stem_length
Chr1	6623101	SYNONYMOUS_CODING	SILENT	Ttg/Ctg	L132	AT1G19180	140	Stem_length
Chr1	6622990	NON_SYNONYMOUS_CODING	MISSENSE	Tta/Gta	L161V	AT1G19180	140	Stem_length
Chr1	6623139	SYNONYMOUS_CODING	SILENT	caC/caT	H144	AT1G19180	140	Stem_length
Chr1	6622489	INTRON	-	-	-	AT1G19180	138	Stem_length
Chr1	6622295	UTR_5_PRIME	-	-	-	AT1G19180	129	Stem_length
Chr1	6622362	SYNONYMOUS_CODING	SILENT	acT/acA	T17	AT1G19180	137	Stem_length
Chr1	6622111	UTR_5_PRIME	-	-	-	AT1G19180	143	Stem_length
Chr1	6622821	SYNONYMOUS_CODING	SILENT	ccA/ccG	P104	AT1G19180	139	Stem_length
Chr1	6622734	SYNONYMOUS_CODING	SILENT	tcT/tcA	S75	AT1G19180	139	Stem_length
Chr1	6622220	UTR_5_PRIME	-	-	-	AT1G19180	130	Stem_length
Chr1	6624404	NON_SYNONYMOUS_CODING	MISSENSE	Gac/Aac	D177N	AT1G19190	11	Trichome_density
Chr1	6625603	NON_SYNONYMOUS_CODING	MISSENSE	gGg/gAg	G85E	AT1G19200	136	Stem_length
Chr1	6627258	SYNONYMOUS_CODING	SILENT	agG/agA	R91	AT1G19210	6	Metal_surround
Chr1	6626972	UTR_3_PRIME	-	-	-	AT1G19210	10	Trichome_density
Chr1	6628534	NON_SYNONYMOUS_CODING	MISSENSE	gTa/gCa	V1041A	AT1G19220	93	Stem_length
Chr1	6632727	INTRON	-	-	-	AT1G19220	10	Trichome_density
Chr1	6652104	INTRON	-	-	-	AT1G19250	5	Trichome_density
Chr1	6872980	SYNONYMOUS_CODING	SILENT	tgC/tgT	C92	AT1G19840	19	Stem_length
Chr1	6872875	SYNONYMOUS_CODING	SILENT	ggG/ggA	G127	AT1G19840	19	Stem_length
Chr1	6872941	SYNONYMOUS_CODING	SILENT	tcC/tcT	S105	AT1G19840	25	Stem_length
Chr1	6889614	SYNONYMOUS_CODING	SILENT	ccT/ccC	P443	AT1G19850	144	Stem_length
Chr1	6898167	INTRON	-	-	-	AT1G19870	142	Stem_length
Chr1	6897312	NON_SYNONYMOUS_CODING	MISSENSE	aGt/aCt	S254T	AT1G19870	143	Stem_length
Chr1	7046904	NON_SYNONYMOUS_CODING	MISSENSE	Aaa/Gaa	K258E	AT1G20360	5	Stem_length
Chr1	7053456	NON_SYNONYMOUS_CODING	MISSENSE	Agc/Ggc	S45G	AT1G20370	5	Stem_length
Chr1	7200450	SYNONYMOUS_CODING	SILENT	atT/atC	I19	AT1G20740	6	Metal_surround
Chr1	7200414	SYNONYMOUS_CODING	SILENT	caC/caT	H7	AT1G20740	6	Metal_surround
Chr1	7222036	NON_SYNONYMOUS_CODING	MISSENSE	aTg/aGg	M78R	AT1G20790	138	Trichome_density
Chr1	7434521	SYNONYMOUS_CODING	SILENT	atC/atT	I73	AT1G21240	8	Stem_length
Chr1	7440264	SYNONYMOUS_CODING	SILENT	agC/agT	S251	AT1G21250	18	Solidity
Chr1	7439508	UTR_5_PRIME	-	-	-	AT1G21250	17	Stem_length
Chr1	7448361	NON_SYNONYMOUS_CODING	MISSENSE	Gat/Aat	D15N	AT1G21280	85	Stem_length
Chr1	7453237	UTR_3_PRIME	-	-	-	AT1G21310	47	Stem_length
Chr1	7454999	UTR_5_PRIME	-	-	-	AT1G21310	18	Stem_length
Chr1	7453902	NON_SYNONYMOUS_CODING	MISSENSE	Cat/Tat	H363Y	AT1G21310	18	Stem_length
Chr1	7453798	SYNONYMOUS_CODING	SILENT	aaG/aaA	K397	AT1G21310	18	Stem_length
Chr1	7454985	NON_SYNONYMOUS_CODING	MISSENSE	Ggg/Agg	G2R	AT1G21310	18	Stem_length
Chr1	7673857	INTRON	-	-	-	AT1G21860	5	Stem_length
Chr1	7683286	INTRON	-	-	-	AT1G21890	5	Stem_length
Chr1	7838052	SYNONYMOUS_CODING	SILENT	gtA/gtT	V355	AT1G22200	99	Trichome_density
Chr1	7837823	UTR_3_PRIME	-	-	-	AT1G22200	96	Trichome_density
Chr1	7837809	UTR_3_PRIME	-	-	-	AT1G22200	96	Trichome_density
Chr1	7888662	INTRON	-	-	-	AT1G22330	86	Stem_length
Chr1	8046603	NON_SYNONYMOUS_CODING	MISSENSE	caG/caT	Q31H	AT1G22730	9	Trichome_density
Chr1	8052286	SYNONYMOUS_CODING	SILENT	gcT/gcG	A204	AT1G22750	8	Trichome_density
Chr1	8084967	INTRON	-	-	-	AT1G22860	6	Trichome_density
Chr1	8086529	INTRON	-	-	-	AT1G22860	6	Trichome_density
Chr1	8313646	SYNONYMOUS_CODING	SILENT	caT/caC	H276	AT1G23400	15	Trichome_density
Chr1	8313580	SYNONYMOUS_CODING	SILENT	taC/taT	Y298	AT1G23400	15	Trichome_density
Chr1	8313535	SYNONYMOUS_CODING	SILENT	ctT/ctC	L313	AT1G23400	15	Trichome_density
Chr1	8313556	SYNONYMOUS_CODING	SILENT	gcA/gcT	A306	AT1G23400	15	Trichome_density
Chr1	8313325	INTRON	-	-	-	AT1G23400	16	Trichome_density
Chr1	8313430	INTRON	-	-	-	AT1G23400	16	Trichome_density
Chr1	8313425	INTRON	-	-	-	AT1G23400	16	Trichome_density
Chr1	8313426	INTRON	-	-	-	AT1G23400	16	Trichome_density
Chr1	8313411	INTRON	-	-	-	AT1G23400	16	Trichome_density
Chr1	8313394	INTRON	-	-	-	AT1G23400	16	Trichome_density
Chr1	8313356	INTRON	-	-	-	AT1G23400	16	Trichome_density
Chr1	8313333	INTRON	-	-	-	AT1G23400	16	Trichome_density
Chr1	8312830	SYNONYMOUS_CODING	SILENT	gaA/gaG	E407	AT1G23400	16	Trichome_density
Chr1	8313377	INTRON	-	-	-	AT1G23400	16	Trichome_density
Chr1	8313397	INTRON	-	-	-	AT1G23400	16	Trichome_density
Chr1	8318261	INTRON	-	-	-	AT1G23420	10	Trichome_density
Chr1	8323038	INTRON	-	-	-	AT1G23440	5	Trichome_density
Chr1	8323746	INTRON	-	-	-	AT1G23440	5	Trichome_density
Chr1	8341000	SYNONYMOUS_CODING	SILENT	gcC/gcA	A322	AT1G23500	5	Stem_length
Chr1	8340846	INTRON	-	-	-	AT1G23500	5	Stem_length
Chr1	8340965	NON_SYNONYMOUS_CODING	MISSENSE	Cct/Tct	P311S	AT1G23500	5	Stem_length
Chr1	8342023	INTRON	-	-	-	AT1G23510	6	Stem_length
Chr1	8545000	INTRON	-	-	-	AT1G24148	6	Stem_length
Chr1	8544497	UTR_5_PRIME	-	-	-	AT1G24148	6	Stem_length
Chr1	8565895	INTRON	-	-	-	AT1G24190	5	Stem_length
Chr1	8574495	SYNONYMOUS_CODING	SILENT	acT/acC	T11	AT1G24210	5	Stem_length
Chr1	8633928	INTRON	-	-	-	AT1G24330	10	Stem_length
Chr1	8634523	SYNONYMOUS_CODING	SILENT	tcG/tcC	S668	AT1G24330	6	Stem_length
Chr1	8640395	UTR_5_PRIME	-	-	-	AT1G24350	6	Stem_length
Chr1	8640206	SYNONYMOUS_CODING	SILENT	caA/caG	Q36	AT1G24350	6	Stem_length
Chr1	8641906	INTRON	-	-	-	AT1G24360	6	Stem_length
Chr1	8640884	NON_SYNONYMOUS_CODING	MISSENSE	cGt/cCt	R22P	AT1G24360	6	Stem_length
Chr1	8648561	INTRON	-	-	-	AT1G24388	7	Stem_length
Chr1	8666507	SYNONYMOUS_CODING	SILENT	aaG/aaA	K81	AT1G24460	6	Stem_length
Chr1	8684884	NON_SYNONYMOUS_CODING	MISSENSE	cAa/cCa	Q436P	AT1G24490	7	Stem_length
Chr1	8687940	SYNONYMOUS_CODING	SILENT	gaT/gaC	D54	AT1G24510	7	Stem_length
Chr1	8685744	INTRON	-	-	-	AT1G24510	7	Stem_length
Chr1	8688208	UTR_5_PRIME	-	-	-	AT1G24510	7	Stem_length
Chr1	8687982	SYNONYMOUS_CODING	SILENT	gtG/gtC	V40	AT1G24510	7	Stem_length
Chr1	8712540	UTR_3_PRIME	-	-	-	AT1G24577	7	Stem_length
Chr1	8712541	UTR_3_PRIME	-	-	-	AT1G24577	7	Stem_length
Chr1	8763213	NON_SYNONYMOUS_CODING	MISSENSE	aCt/aAt	T15N	AT1G24764	16	Stem_length
Chr1	8791583	INTRON	-	-	-	AT1G24938	7	Metal_stomata
Chr1	8901051	SYNONYMOUS_CODING	SILENT	taC/taT	Y369	AT1G25375	5	Stem_length
Chr1	8902185	NON_SYNONYMOUS_CODING	MISSENSE	Gat/Cat	D234H	AT1G25375	5	Stem_length
Chr1	8904125	INTRON	-	-	-	AT1G25380	5	Stem_length
Chr1	8903878	INTRON	-	-	-	AT1G25380	5	Stem_length
Chr1	9017286	INTRON	-	-	-	AT1G25988	7	Stem_length
Chr1	9021862	INTRON	-	-	-	AT1G26090	5	Stem_length
Chr1	9021837	INTRON	-	-	-	AT1G26090	5	Stem_length
Chr1	9026775	INTRON	-	-	-	AT1G26110	5	Stem_length
Chr1	9025855	NON_SYNONYMOUS_CODING	MISSENSE	aCa/aTa	T410I	AT1G26110	5	Stem_length
Chr1	9043118	UTR_5_PRIME	-	-	-	AT1G26150	27	Stem_length
Chr1	9045558	INTRON	-	-	-	AT1G26160	13	Stem_length
Chr1	9045662	INTRON	-	-	-	AT1G26160	7	Stem_length
Chr1	9048656	NON_SYNONYMOUS_CODING	MISSENSE	Gcg/Tcg	A861S	AT1G26170	5	Stem_length
Chr1	9049078	INTRON	-	-	-	AT1G26170	5	Stem_length
Chr1	9048103	NON_SYNONYMOUS_CODING	MISSENSE	gAt/gTt	D920V	AT1G26170	5	Stem_length
Chr1	9057198	UTR_3_PRIME	-	-	-	AT1G26190	5	Stem_length
Chr1	9058657	INTRON	-	-	-	AT1G26190	5	Stem_length
Chr1	9075585	INTRON	-	-	-	AT1G26230	6	Metal_stomata
Chr1	9075162	INTRON	-	-	-	AT1G26230	6	Metal_stomata
Chr1	9079503	NON_SYNONYMOUS_CODING	MISSENSE	aGt/aAt	S25N	AT1G26240	8	Stem_length
Chr1	9079214	SYNONYMOUS_CODING	SILENT	ccG/ccA	P121	AT1G26240	7	Stem_length
Chr1	9100687	NON_SYNONYMOUS_CODING	MISSENSE	Ctt/Ttt	L209F	AT1G26310	24	Stem_length
Chr1	9100175	UTR_3_PRIME	-	-	-	AT1G26310	27	Stem_length
Chr1	9114404	INTRON	-	-	-	AT1G26340	16	Stem_length
Chr1	9116051	STOP_GAINED	NONSENSE	Gag/Tag	E93*	AT1G26350	9	Stem_length
Chr1	9134829	NON_SYNONYMOUS_CODING	MISSENSE	Att/Gtt	I16V	AT1G26400	14	Stem_length
Chr1	9134759	NON_SYNONYMOUS_CODING	MISSENSE	cTg/cCg	L39P	AT1G26400	14	Stem_length
Chr1	9139463	NON_SYNONYMOUS_CODING	MISSENSE	Gtc/Atc	V324I	AT1G26410	14	Stem_length
Chr1	9160724	SYNONYMOUS_CODING	SILENT	tcT/tcC	S107	AT1G26510	15	Stem_length
Chr1	9160488	NON_SYNONYMOUS_CODING	MISSENSE	tCg/tTg	S186L	AT1G26510	15	Stem_length
Chr1	9382795	INTRON	-	-	-	AT1G27030	5	Trichome_density
Chr1	9388756	INTRON	-	-	-	AT1G27040	5	Trichome_density
Chr1	9388787	INTRON	-	-	-	AT1G27040	5	Trichome_density
Chr1	9435587	NON_SYNONYMOUS_CODING	MISSENSE	ttA/ttT	L258F	AT1G27170	5	Trichome_density
Chr1	9508160	UTR_5_PRIME	-	-	-	AT1G27370	5	Metal_stomata
Chr1	9508156	UTR_5_PRIME	-	-	-	AT1G27370	5	Metal_stomata
Chr1	9507077	INTRON	-	-	-	AT1G27370	5	Metal_stomata
Chr1	9506793	NON_SYNONYMOUS_CODING	MISSENSE	Gta/Ata	V69I	AT1G27370	5	Metal_stomata
Chr1	9508340	UTR_5_PRIME	-	-	-	AT1G27370	5	Metal_stomata
Chr1	9508142	INTRON	-	-	-	AT1G27370	5	Metal_stomata
Chr1	9508166	UTR_5_PRIME	-	-	-	AT1G27370	5	Metal_stomata
Chr1	9508066	INTRON	-	-	-	AT1G27370	5	Metal_stomata
Chr1	9508316	UTR_5_PRIME	-	-	-	AT1G27370	5	Metal_stomata
Chr1	9508197	UTR_5_PRIME	-	-	-	AT1G27370	5	Metal_stomata
Chr1	9596602	NON_SYNONYMOUS_CODING	MISSENSE	aAt/aGt	N43S	AT1G27595	8	Metal_surround
Chr1	9663425	INTRON	-	-	-	AT1G27752	17	Metal_stomata
Chr1	9748263	INTRON	-	-	-	AT1G27970	18	Metal_stomata
Chr1	9967743	NON_SYNONYMOUS_CODING	MISSENSE	Att/Gtt	I162V	AT1G28390	5	Autofluorescence_color
Chr1	9971206	INTRON	-	-	-	AT1G28395	5	Autofluorescence_color
Chr1	10048728	NON_SYNONYMOUS_CODING	MISSENSE	Gcg/Acg	A116T	AT1G28590	7	Trichome_density
Chr1	10051931	INTRON	-	-	-	AT1G28600	6	Trichome_density
Chr1	10163885	INTRON	-	-	-	AT1G29090	5	Stem_length
Chr1	10177299	INTRON	-	-	-	AT1G29120	5	Stem_length
Chr1	10200014	SYNONYMOUS_CODING	SILENT	atA/atT	I129	AT1G29180	5	Stem_length
Chr1	10318139	INTRON	-	-	-	AT1G29480	9	Metal_stomata
Chr1	10327998	UTR_3_PRIME	-	-	-	AT1G29540	11	Metal_stomata
Chr1	10355906	UTR_3_PRIME	-	-	-	AT1G29640	11	Metal_stomata
Chr1	10387951	SYNONYMOUS_CODING	SILENT	tcG/tcA	S93	AT1G29710	10	Metal_stomata
Chr1	10424580	UTR_5_PRIME	-	-	-	AT1G29770	9	Metal_stomata
Chr1	10427556	NON_SYNONYMOUS_CODING	MISSENSE	Gaa/Aaa	E203K	AT1G29780	9	Metal_stomata
Chr1	10473046	SYNONYMOUS_CODING	SILENT	ccG/ccC	P67	AT1G29910	151	Stem_length
Chr1	10474992	UTR_3_PRIME	-	-	-	AT1G29920	8	Metal_stomata
Chr1	10516164	NON_SYNONYMOUS_CODING	MISSENSE	Atg/Ctg	M62L	AT1G30020	68	Epidermis_autofluorescence
Chr1	10625814	NON_SYNONYMOUS_CODING	MISSENSE	aAt/aCt	N223T	AT1G30200	22	Metal_stomata
Chr1	10626524	INTRON	-	-	-	AT1G30200	22	Metal_stomata
Chr1	10626759	UTR_3_PRIME	-	-	-	AT1G30200	22	Metal_stomata
Chr1	10629972	INTRON	-	-	-	AT1G30210	23	Metal_stomata
Chr1	10630286	UTR_5_PRIME	-	-	-	AT1G30210	30	Metal_stomata
Chr1	10629973	INTRON	-	-	-	AT1G30210	22	Metal_stomata
Chr1	10629054	SYNONYMOUS_CODING	SILENT	ttT/ttC	F225	AT1G30210	22	Metal_stomata
Chr1	10641955	INTRON	-	-	-	AT1G30240	22	Metal_stomata
Chr1	10642472	NON_SYNONYMOUS_CODING	MISSENSE	aAt/aGt	N504S	AT1G30240	28	Metal_stomata
Chr1	10644211	INTRON	-	-	-	AT1G30240	28	Metal_stomata
Chr1	10643836	INTRON	-	-	-	AT1G30240	28	Metal_stomata
Chr1	10763111	INTRON	-	-	-	AT1G30450	5	Trichome_density
Chr1	10771194	UTR_3_PRIME	-	-	-	AT1G30460	5	Trichome_density
Chr1	10812176	INTRON	-	-	-	AT1G30520	8	Stem_length
Chr1	10882773	NON_SYNONYMOUS_CODING	MISSENSE	Ggg/Agg	G180R	AT1G30680	6	Stem_length
Chr1	10882288	NON_SYNONYMOUS_CODING	MISSENSE	Cat/Tat	H131Y	AT1G30680	6	Stem_length
Chr1	10882979	INTRON	-	-	-	AT1G30680	5	Stem_length
Chr1	10882070	INTRON	-	-	-	AT1G30680	5	Stem_length
Chr1	10882711	INTRON	-	-	-	AT1G30680	5	Stem_length
Chr1	10881975	INTRON	-	-	-	AT1G30680	5	Stem_length
Chr1	10883635	INTRON	-	-	-	AT1G30680	5	Stem_length
Chr1	10883133	INTRON	-	-	-	AT1G30680	5	Stem_length
Chr1	10881960	INTRON	-	-	-	AT1G30680	5	Stem_length
Chr1	10882120	INTRON	-	-	-	AT1G30680	5	Stem_length
Chr1	10882133	INTRON	-	-	-	AT1G30680	5	Stem_length
Chr1	10883450	INTRON	-	-	-	AT1G30680	5	Stem_length
Chr1	10883023	NON_SYNONYMOUS_CODING	MISSENSE	cAa/cGa	Q209R	AT1G30680	5	Stem_length
Chr1	10883163	INTRON	-	-	-	AT1G30680	5	Stem_length
Chr1	10883011	INTRON	-	-	-	AT1G30680	5	Stem_length
Chr1	10882917	INTRON	-	-	-	AT1G30680	5	Stem_length
Chr1	10882275	SYNONYMOUS_CODING	SILENT	tgC/tgT	C126	AT1G30680	5	Stem_length
Chr1	10882025	INTRON	-	-	-	AT1G30680	5	Stem_length
Chr1	10882155	INTRON	-	-	-	AT1G30680	5	Stem_length
Chr1	10882808	SYNONYMOUS_CODING	SILENT	gaA/gaG	E191	AT1G30680	5	Stem_length
Chr1	10882366	INTRON	-	-	-	AT1G30680	5	Stem_length
Chr1	10882047	INTRON	-	-	-	AT1G30680	5	Stem_length
Chr1	10882653	NON_SYNONYMOUS_CODING	MISSENSE	aAa/aCa	K172T	AT1G30680	5	Stem_length
Chr1	10884139	SYNONYMOUS_CODING	SILENT	ttT/ttC	F383	AT1G30680	5	Stem_length
Chr1	10882072	INTRON	-	-	-	AT1G30680	5	Stem_length
Chr1	10883261	INTRON	-	-	-	AT1G30680	5	Stem_length
Chr1	10883778	SYNONYMOUS_CODING	SILENT	tcG/tcT	S320	AT1G30680	5	Stem_length
Chr1	10883447	INTRON	-	-	-	AT1G30680	5	Stem_length
Chr1	10882749	INTRON	-	-	-	AT1G30680	5	Stem_length
Chr1	10882065	INTRON	-	-	-	AT1G30680	5	Stem_length
Chr1	10882097	INTRON	-	-	-	AT1G30680	5	Stem_length
Chr1	10883229	INTRON	-	-	-	AT1G30680	5	Stem_length
Chr1	10883793	INTRON	-	-	-	AT1G30680	5	Stem_length
Chr1	10883836	INTRON	-	-	-	AT1G30680	5	Stem_length
Chr1	10881954	INTRON	-	-	-	AT1G30680	5	Stem_length
Chr1	10884169	INTRON	-	-	-	AT1G30680	5	Stem_length
Chr1	10883522	NON_SYNONYMOUS_CODING	MISSENSE	aAg/aTg	K265M	AT1G30680	5	Stem_length
Chr1	10882663	SYNONYMOUS_CODING	SILENT	gtT/gtA	V175	AT1G30680	5	Stem_length
Chr1	10883572	NON_SYNONYMOUS_CODING	MISSENSE	Gtc/Atc	V282I	AT1G30680	5	Stem_length
Chr1	10883183	INTRON	-	-	-	AT1G30680	5	Stem_length
Chr1	10883847	INTRON	-	-	-	AT1G30680	5	Stem_length
Chr1	10882330	INTRON	-	-	-	AT1G30680	5	Stem_length
Chr1	10881958	INTRON	-	-	-	AT1G30680	5	Stem_length
Chr1	10882382	INTRON	-	-	-	AT1G30680	5	Stem_length
Chr1	10894260	SYNONYMOUS_CODING	SILENT	taC/taT	Y469	AT1G30700	7	Metal_stomata
Chr1	10893911	NON_SYNONYMOUS_CODING	MISSENSE	tCg/tTg	S353L	AT1G30700	7	Metal_stomata
Chr1	10893761	NON_SYNONYMOUS_CODING	MISSENSE	aCa/aTa	T303I	AT1G30700	7	Metal_stomata
Chr1	10903453	NON_SYNONYMOUS_CODING	MISSENSE	gGa/gAa	G142E	AT1G30740	7	Metal_stomata
Chr1	10907901	INTRON	-	-	-	AT1G30755	7	Metal_stomata
Chr1	10907031	INTRON	-	-	-	AT1G30755	7	Metal_stomata
Chr1	10909357	NON_SYNONYMOUS_CODING	MISSENSE	gGg/gTg	G24V	AT1G30757	7	Metal_stomata
Chr1	10919246	SYNONYMOUS_CODING	SILENT	acC/acT	T182	AT1G30760	7	Metal_stomata
Chr1	10926310	SYNONYMOUS_CODING	SILENT	ccT/ccA	P84	AT1G30780	7	Metal_stomata
Chr1	10925731	INTRON	-	-	-	AT1G30780	7	Metal_stomata
Chr1	10924565	SYNONYMOUS_CODING	SILENT	ggG/ggA	G327	AT1G30780	7	Metal_stomata
Chr1	10925549	NON_SYNONYMOUS_CODING	MISSENSE	Gtc/Ctc	V163L	AT1G30780	7	Metal_stomata
Chr1	10933561	SYNONYMOUS_CODING	SILENT	tcT/tcG	S283	AT1G30790	7	Metal_stomata
Chr1	10933531	SYNONYMOUS_CODING	SILENT	aaG/aaA	K273	AT1G30790	7	Metal_stomata
Chr1	10937967	UTR_3_PRIME	-	-	-	AT1G30800	7	Metal_stomata
Chr1	10938490	NON_SYNONYMOUS_CODING	MISSENSE	Gtg/Atg	V733M	AT1G30810	7	Metal_stomata
Chr1	10968319	INTRON	-	-	-	AT1G30835	5	Metal_stomata
Chr1	10985752	NON_SYNONYMOUS_CODING	MISSENSE	Gga/Aga	G213R	AT1G30850	5	Metal_stomata
Chr1	11037316	SYNONYMOUS_CODING	SILENT	caG/caA	Q379	AT1G30950	9	Stem_length
Chr1	11041555	INTRON	-	-	-	AT1G30970	8	Stem_length
Chr1	11044854	NON_SYNONYMOUS_CODING	MISSENSE	Cct/Tct	P62S	AT1G30972	8	Stem_length
Chr1	11044938	INTRON	-	-	-	AT1G30972	7	Stem_length
Chr1	11044979	INTRON	-	-	-	AT1G30972	7	Stem_length
Chr1	11044810	NON_SYNONYMOUS_CODING	MISSENSE	cCg/cTg	P47L	AT1G30972	7	Stem_length
Chr1	11044952	INTRON	-	-	-	AT1G30972	7	Stem_length
Chr1	11044955	INTRON	-	-	-	AT1G30972	7	Stem_length
Chr1	11044661	UTR_5_PRIME	-	-	-	AT1G30972	7	Stem_length
Chr1	11047790	UTR_3_PRIME	-	-	-	AT1G30974	6	Stem_length
Chr1	11047785	UTR_3_PRIME	-	-	-	AT1G30974	6	Stem_length
Chr1	11047551	INTRON	-	-	-	AT1G30974	6	Stem_length
Chr1	11047714	UTR_3_PRIME	-	-	-	AT1G30974	6	Stem_length
Chr1	11047809	UTR_3_PRIME	-	-	-	AT1G30974	6	Stem_length
Chr1	11052616	INTRON	-	-	-	AT1G30990	14	Stem_length
Chr1	11052171	NON_SYNONYMOUS_CODING	MISSENSE	aaT/aaG	N14K	AT1G30990	13	Stem_length
Chr1	11052180	SYNONYMOUS_CODING	SILENT	gcC/gcG	A17	AT1G30990	15	Stem_length
Chr1	11055799	INTRON	-	-	-	AT1G31010	9	Stem_length
Chr1	11058094	INTRON	-	-	-	AT1G31020	9	Stem_length
Chr1	11070143	INTRON	-	-	-	AT1G31040	7	Stem_length
Chr1	11071718	INTRON	-	-	-	AT1G31040	10	Stem_length
Chr1	11077840	NON_SYNONYMOUS_CODING	MISSENSE	Agt/Tgt	S160C	AT1G31050	7	Stem_length
Chr1	11077134	INTRON	-	-	-	AT1G31050	7	Stem_length
Chr1	11078456	INTRON	-	-	-	AT1G31050	10	Stem_length
Chr1	11085878	INTRON	-	-	-	AT1G31070	5	Metal_stomata
Chr1	11119544	SYNONYMOUS_CODING	SILENT	gaG/gaA	E171	AT1G31140	5	Stem_length
Chr1	11121675	NON_SYNONYMOUS_CODING	MISSENSE	Aaa/Gaa	K527E	AT1G31150	6	Metal_stomata
Chr1	11121453	NON_SYNONYMOUS_CODING	MISSENSE	Gtt/Att	V453I	AT1G31150	5	Metal_stomata
Chr1	11129946	INTRON	-	-	-	AT1G31163	5	Metal_stomata
Chr1	11128757	UTR_3_PRIME	-	-	-	AT1G31163	5	Metal_stomata
Chr1	11144049	INTRON	-	-	-	AT1G31180	8	Stem_length
Chr1	11144306	SYNONYMOUS_CODING	SILENT	gcT/gcC	A104	AT1G31180	17	Metal_stomata
Chr1	11143561	NON_SYNONYMOUS_CODING	MISSENSE	cCa/cTa	P255L	AT1G31180	5	Stem_length
Chr1	11146012	INTRON	-	-	-	AT1G31190	8	Stem_length
Chr1	11146673	INTRON	-	-	-	AT1G31190	5	Metal_stomata
Chr1	11158087	SYNONYMOUS_CODING	SILENT	tcG/tcA	S215	AT1G31220	8	Stem_length
Chr1	11164513	NON_SYNONYMOUS_CODING	MISSENSE	gTt/gCt	V129A	AT1G31240	6	Stem_length
Chr1	11164668	SYNONYMOUS_CODING	SILENT	gcT/gcA	A77	AT1G31240	7	Metal_stomata
Chr1	11167020	NON_SYNONYMOUS_CODING	MISSENSE	Cct/Tct	P46S	AT1G31250	6	Metal_stomata
Chr1	11167023	NON_SYNONYMOUS_CODING	MISSENSE	Gtg/Atg	V45M	AT1G31250	8	Stem_length
Chr1	11167379	INTRON	-	-	-	AT1G31250	8	Stem_length
Chr1	11166898	SYNONYMOUS_CODING	SILENT	gcA/gcG	A86	AT1G31250	11	Stem_length
Chr1	11166916	SYNONYMOUS_CODING	SILENT	tcC/tcT	S80	AT1G31250	11	Stem_length
Chr1	11166895	SYNONYMOUS_CODING	SILENT	ggG/ggC	G87	AT1G31250	11	Stem_length
Chr1	11166902	NON_SYNONYMOUS_CODING	MISSENSE	cCt/cTt	P85L	AT1G31250	11	Stem_length
Chr1	11167422	INTRON	-	-	-	AT1G31250	6	Stem_length
Chr1	11167085	NON_SYNONYMOUS_CODING	MISSENSE	cGa/cAa	R24Q	AT1G31250	6	Stem_length
Chr1	11176348	INTRON	-	-	-	AT1G31260	7	Metal_stomata
Chr1	11176330	INTRON	-	-	-	AT1G31260	7	Metal_stomata
Chr1	11184383	SYNONYMOUS_CODING	SILENT	gcA/gcT	A772	AT1G31280	5	Metal_stomata
Chr1	11189968	SYNONYMOUS_CODING	SILENT	Aga/Cga	R439	AT1G31290	5	Stem_length
Chr1	11188827	NON_SYNONYMOUS_CODING	MISSENSE	Ggc/Agc	G179S	AT1G31290	5	Metal_stomata
Chr1	11195065	INTRON	-	-	-	AT1G31300	21	Stem_length
Chr1	11195047	INTRON	-	-	-	AT1G31300	21	Stem_length
Chr1	11194871	INTRON	-	-	-	AT1G31300	21	Stem_length
Chr1	11194887	INTRON	-	-	-	AT1G31300	21	Stem_length
Chr1	11194687	INTRON	-	-	-	AT1G31300	21	Stem_length
Chr1	11194519	INTRON	-	-	-	AT1G31300	21	Stem_length
Chr1	11195172	INTRON	-	-	-	AT1G31300	21	Stem_length
Chr1	11194785	SYNONYMOUS_CODING	SILENT	gaC/gaT	D99	AT1G31300	21	Stem_length
Chr1	11194773	SYNONYMOUS_CODING	SILENT	gtG/gtC	V95	AT1G31300	21	Stem_length
Chr1	11194761	SYNONYMOUS_CODING	SILENT	tcG/tcA	S91	AT1G31300	7	Metal_stomata
Chr1	11196301	UTR_3_PRIME	-	-	-	AT1G31300	7	Metal_stomata
Chr1	11198494	UTR_3_PRIME	-	-	-	AT1G31310	10	Metal_stomata
Chr1	11198361	UTR_3_PRIME	-	-	-	AT1G31310	7	Metal_stomata
Chr1	11213402	INTRON	-	-	-	AT1G31320	12	Metal_stomata
Chr1	11217885	UTR_3_PRIME	-	-	-	AT1G31340	8	Metal_stomata
Chr1	11221635	NON_SYNONYMOUS_CODING	MISSENSE	Gtt/Att	V358I	AT1G31350	8	Metal_stomata
Chr1	11221361	UTR_3_PRIME	-	-	-	AT1G31350	7	Metal_stomata
Chr1	11234186	NON_SYNONYMOUS_CODING	MISSENSE	Aat/Tat	N158Y	AT1G31360	16	Circularity
Chr1	11235625	INTRON	-	-	-	AT1G31360	16	Circularity
Chr1	11234186	NON_SYNONYMOUS_CODING	MISSENSE	Aat/Tat	N158Y	AT1G31360	16	Solidity
Chr1	11235625	INTRON	-	-	-	AT1G31360	16	Solidity
Chr1	11233034	INTRON	-	-	-	AT1G31360	9	Circularity
Chr1	11233322	INTRON	-	-	-	AT1G31360	9	Circularity
Chr1	11235158	INTRON	-	-	-	AT1G31360	9	Circularity
Chr1	11233034	INTRON	-	-	-	AT1G31360	9	Solidity
Chr1	11233322	INTRON	-	-	-	AT1G31360	9	Solidity
Chr1	11235158	INTRON	-	-	-	AT1G31360	9	Solidity
Chr1	11238449	NON_SYNONYMOUS_CODING	MISSENSE	cCa/cGa	P144R	AT1G31370	12	Metal_stomata
Chr1	11248481	INTRON	-	-	-	AT1G31410	11	Metal_stomata
Chr1	11248482	INTRON	-	-	-	AT1G31410	11	Metal_stomata
Chr1	11252929	SYNONYMOUS_CODING	SILENT	Cta/Tta	L450	AT1G31420	11	Metal_stomata
Chr1	11251035	INTRON	-	-	-	AT1G31420	11	Metal_stomata
Chr1	11251184	INTRON	-	-	-	AT1G31420	11	Metal_stomata
Chr1	11252291	INTRON	-	-	-	AT1G31420	11	Metal_stomata
Chr1	11252345	INTRON	-	-	-	AT1G31420	11	Metal_stomata
Chr1	11251621	SYNONYMOUS_CODING	SILENT	Ctg/Ttg	L182	AT1G31420	11	Metal_stomata
Chr1	11250791	SYNONYMOUS_CODING	SILENT	ccT/ccG	P89	AT1G31420	9	Metal_stomata
Chr1	11255285	SYNONYMOUS_CODING	SILENT	atT/atC	I151	AT1G31430	11	Metal_stomata
Chr1	11254043	NON_SYNONYMOUS_CODING	MISSENSE	caT/caG	H565Q	AT1G31430	11	Metal_stomata
Chr1	11255841	UTR_3_PRIME	-	-	-	AT1G31440	11	Metal_stomata
Chr1	11260871	SYNONYMOUS_CODING	SILENT	tgT/tgC	C113	AT1G31450	17	Metal_stomata
Chr1	11260934	SYNONYMOUS_CODING	SILENT	ggT/ggA	G92	AT1G31450	11	Metal_stomata
Chr1	11260811	SYNONYMOUS_CODING	SILENT	tcC/tcT	S133	AT1G31450	11	Metal_stomata
Chr1	11260769	SYNONYMOUS_CODING	SILENT	gcC/gcG	A147	AT1G31450	11	Metal_stomata
Chr1	11262105	NON_SYNONYMOUS_CODING	MISSENSE	gTa/gGa	V169G	AT1G31460	10	Metal_stomata
Chr1	11262817	UTR_5_PRIME	-	-	-	AT1G31460	10	Metal_stomata
Chr1	11262753	UTR_5_PRIME	-	-	-	AT1G31460	10	Metal_stomata
Chr1	11264804	SYNONYMOUS_CODING	SILENT	ctT/ctC	L47	AT1G31470	12	Metal_stomata
Chr1	11264428	INTRON	-	-	-	AT1G31470	10	Metal_stomata
Chr1	11263564	SYNONYMOUS_CODING	SILENT	tcA/tcG	S401	AT1G31470	10	Metal_stomata
Chr1	11264332	NON_SYNONYMOUS_CODING	MISSENSE	ttG/ttT	L145F	AT1G31470	10	Metal_stomata
Chr1	11262979	SYNONYMOUS_CODING	SILENT	aaG/aaA	K569	AT1G31470	10	Metal_stomata
Chr1	11263149	NON_SYNONYMOUS_CODING	MISSENSE	Gca/Aca	A513T	AT1G31470	9	Metal_stomata
Chr1	11268053	INTRON	-	-	-	AT1G31480	11	Metal_stomata
Chr1	11267056	INTRON	-	-	-	AT1G31480	10	Metal_stomata
Chr1	11269258	SYNONYMOUS_CODING	SILENT	tcC/tcT	S568	AT1G31480	9	Metal_stomata
Chr1	11269095	NON_SYNONYMOUS_CODING	MISSENSE	gGt/gAt	G514D	AT1G31480	9	Metal_stomata
Chr1	11273698	UTR_3_PRIME	-	-	-	AT1G31500	10	Metal_stomata
Chr1	11275204	INTRON	-	-	-	AT1G31500	10	Metal_stomata
Chr1	11274727	INTRON	-	-	-	AT1G31500	10	Metal_stomata
Chr1	11274697	INTRON	-	-	-	AT1G31500	9	Metal_stomata
Chr1	11279271	INTRON	-	-	-	AT1G31520	9	Metal_stomata
Chr1	11281882	SYNONYMOUS_CODING	SILENT	gaC/gaT	D113	AT1G31530	11	Metal_stomata
Chr1	11281757	INTRON	-	-	-	AT1G31530	10	Metal_stomata
Chr1	11281424	NON_SYNONYMOUS_CODING	MISSENSE	Ccg/Tcg	P206S	AT1G31530	9	Metal_stomata
Chr1	11291745	NON_SYNONYMOUS_CODING	MISSENSE	Cgt/Agt	R583S	AT1G31540	20	Metal_stomata
Chr1	11291726	NON_SYNONYMOUS_CODING	MISSENSE	tGc/tAc	C589Y	AT1G31540	20	Metal_stomata
[truncated: 8,715 more rows]

## Sheet: S6 circularity
Locus	Gene description	Gene name
AT1G01080	RNA-binding (RRM/RBD/RNP motifs) family protein [Source:UniProtKB/TrEMBL;Acc:F4HQH8]
AT1G15750	Protein TOPLESS [Source:UniProtKB/Swiss-Prot;Acc:Q94AI7]	TPL
AT1G16220	Probable protein phosphatase 2C 6 [Source:UniProtKB/Swiss-Prot;Acc:Q9SA22]
AT1G16260	Wall-associated receptor kinase-like 8 [Source:UniProtKB/Swiss-Prot;Acc:Q9SA25]	WAKL8
AT1G31360	RECQ helicase L2 [Source:TAIR;Acc:AT1G31360]	RECQL2
AT1G33010	Putative F-box protein At1g33010 [Source:UniProtKB/Swiss-Prot;Acc:Q9MAP2]
AT1G47910	transposable_element_gene;(source:Araport11);non-LTR retrotransposon family (LINE)
AT1G51760	JR3 [Source:UniProtKB/TrEMBL;Acc:A0A178W8I8]; peptidase M20/M25/M40 family protein;(source:Araport11)	ILL4, JR3, JAR3
AT1G51780	IAA-amino acid hydrolase ILR1-like 5 [Source:UniProtKB/Swiss-Prot;Acc:Q9SWX9]	ILL5
AT1G75260	Oxidoreductases, acting on NADH or NADPH [Source:UniProtKB/TrEMBL;Acc:Q0WVV5]
AT2G02000	Glutamate decarboxylase 3 [Source:UniProtKB/Swiss-Prot;Acc:Q9ZPS4]	GAD3
AT2G15042	Leucine-rich repeat (LRR) family protein [Source:TAIR;Acc:AT2G15042]
AT2G15730	At2g15730 [Source:UniProtKB/TrEMBL;Acc:Q6NM29]; P-loop containing nucleoside triphosphate hydrolases superfamily protein;(source:Araport11)
AT2G38195	RING/U-box superfamily protein [Source:UniProtKB/TrEMBL;Acc:F4ISV9]
AT2G38430	Putative uncharacterized protein [Source:UniProtKB/TrEMBL;Acc:Q58FY7]
AT2G38440	Protein SCAR2 [Source:UniProtKB/Swiss-Prot;Acc:Q5XPJ9]	SCAR2
AT3G08750	F-box protein At3g08750 [Source:UniProtKB/Swiss-Prot;Acc:Q9C9Y4]
AT3G18080	Beta-glucosidase 44 [Source:UniProtKB/Swiss-Prot;Acc:Q9LV33]	BGLU44
AT3G18090	nuclear RNA polymerase D2B [Source:TAIR;Acc:AT3G18090]	NRPD2B
AT3G43148	Myosin heavy chain-like protein [Source:UniProtKB/TrEMBL;Acc:F4IXU3]
AT3G44200	Serine/threonine-protein kinase Nek5 [Source:UniProtKB/Swiss-Prot;Acc:Q0WPH8]	NEK5
AT3G44630	Disease resistance protein (TIR-NBS-LRR class) family [Source:UniProtKB/TrEMBL;Acc:F4J359]
AT3G53240	Receptor like protein 45 [Source:UniProtKB/TrEMBL;Acc:A0A1I9LLM1]	AtRLP45
AT3G56080	Probable methyltransferase PMT22 [Source:UniProtKB/Swiss-Prot;Acc:Q9LYN3]
AT3G56250	unknown protein; Ha. [Source:TAIR;Acc:AT3G56250]
AT3G56370	Probable LRR receptor-like serine/threonine-protein kinase IRK [Source:UniProtKB/Swiss-Prot;Acc:Q9LY03]	IRK
AT3G56760	CDPK-related kinase 7 [Source:UniProtKB/Swiss-Prot;Acc:Q9LET1]	CRK7
AT4G05030	AT4g05030 protein [Source:UniProtKB/TrEMBL;Acc:Q9S9T4]; Copper transport protein family;(source:Araport11)
AT4G05040	AT4G05040 protein [Source:UniProtKB/TrEMBL;Acc:Q94A85]; ankyrin repeat family protein;(source:Araport11)
AT4G05110	equilibrative nucleoside transporter 6 [Source:TAIR;Acc:AT4G05110]	ATENT6
AT4G09500	Glycosyltransferase (Fragment) [Source:UniProtKB/TrEMBL;Acc:W8Q6L4]	UGT79B7
AT4G12670	Homeodomain-like superfamily protein [Source:TAIR;Acc:AT4G12670]
AT4G17080	AT4g17080/dl4570w [Source:UniProtKB/TrEMBL;Acc:Q8L7W4]; Histone H3 K4-specific methyltransferase SET7/9 family protein;(source:Araport11)
AT4G31900	CHD3-type chromatin-remodeling factor CHR7 [Source:UniProtKB/Swiss-Prot;Acc:F4JTF6]	CHR7
AT5G17740	AAA-ATPase At5g17740 [Source:UniProtKB/Swiss-Prot;Acc:Q9FN77]
AT5G31752	transposable element gene
AT5G42780	Zinc-finger homeodomain protein 13 [Source:UniProtKB/Swiss-Prot;Acc:Q9FMY7]	ZHD13
AT5G42797	Defensin-like protein 130 [Source:UniProtKB/Swiss-Prot;Acc:P82743]	LCR28
AT5G45095	Putative uncharacterized protein [Source:UniProtKB/TrEMBL;Acc:Q8GZ89]
AT5G46795	Microspore-specific promoter 2 [Source:UniProtKB/TrEMBL;Acc:Q1PDM1]	MSP2
AT5G47020	unknown protein; FUNCTIONS IN: molecular_function unknown; INVOLVED IN: biological_process unknown; LOCATED IN: endomembrane system; EXPRESSED IN: 23 plant structures; EXPRESSED DURING: 13 growth stages; BEST Arabidopsis thaliana protein match is: u /.../ protein (TAIR:AT5G11700.2); Ha. [Source:TAIR;Acc:AT5G47020]
AT5G49830	Exocyst complex component 84B [Source:UniProtKB/TrEMBL;Acc:F4K7F5]	EXO84B
AT5G49860	Jacalin-related lectin 47 [Source:UniProtKB/Swiss-Prot;Acc:Q9LTA7]	JAL47
AT5G52390	PAR1 protein [Source:UniProtKB/TrEMBL;Acc:Q9FHC1]

## Sheet: S6 solidity
Locus	Gene description	Gene name
AT1G01080	RNA-binding (RRM/RBD/RNP motifs) family protein [Source:UniProtKB/TrEMBL;Acc:F4HQH8]
AT1G16220	Probable protein phosphatase 2C 6 [Source:UniProtKB/Swiss-Prot;Acc:Q9SA22]
AT1G16260	Wall-associated receptor kinase-like 8 [Source:UniProtKB/Swiss-Prot;Acc:Q9SA25]	WAKL8
AT1G31360	RECQ helicase L2 [Source:TAIR;Acc:AT1G31360]	RECQL2
AT1G47910	transposable_element_gene;(source:Araport11);non-LTR retrotransposon family (LINE)
AT1G51760	JR3 [Source:UniProtKB/TrEMBL;Acc:A0A178W8I8]; peptidase M20/M25/M40 family protein;(source:Araport11)	ILL4, JR3, JAR3
AT1G51780	IAA-amino acid hydrolase ILR1-like 5 [Source:UniProtKB/Swiss-Prot;Acc:Q9SWX9]	ILL5
AT1G75260	Oxidoreductases, acting on NADH or NADPH [Source:UniProtKB/TrEMBL;Acc:Q0WVV5]
AT2G02000	Glutamate decarboxylase 3 [Source:UniProtKB/Swiss-Prot;Acc:Q9ZPS4]	GAD3
AT2G15730	At2g15730 [Source:UniProtKB/TrEMBL;Acc:Q6NM29]; P-loop containing nucleoside triphosphate hydrolases superfamily protein;(source:Araport11)
AT2G38195	RING/U-box superfamily protein [Source:UniProtKB/TrEMBL;Acc:F4ISV9]
AT2G38430	Putative uncharacterized protein [Source:UniProtKB/TrEMBL;Acc:Q58FY7]
AT2G38440	Protein SCAR2 [Source:UniProtKB/Swiss-Prot;Acc:Q5XPJ9]	SCAR2
AT3G08750	F-box protein At3g08750 [Source:UniProtKB/Swiss-Prot;Acc:Q9C9Y4]
AT3G44630	Disease resistance protein (TIR-NBS-LRR class) family [Source:UniProtKB/TrEMBL;Acc:F4J359]
AT3G53240	Receptor like protein 45 [Source:UniProtKB/TrEMBL;Acc:A0A1I9LLM1]	AtRLP45
AT3G56080	Probable methyltransferase PMT22 [Source:UniProtKB/Swiss-Prot;Acc:Q9LYN3]
AT3G56250	unknown protein; Ha. [Source:TAIR;Acc:AT3G56250]
AT3G56370	Probable LRR receptor-like serine/threonine-protein kinase IRK [Source:UniProtKB/Swiss-Prot;Acc:Q9LY03]	IRK
AT4G05030	AT4g05030 protein [Source:UniProtKB/TrEMBL;Acc:Q9S9T4]; Copper transport protein family;(source:Araport11)
AT4G05040	AT4G05040 protein [Source:UniProtKB/TrEMBL;Acc:Q94A85]; ankyrin repeat family protein;(source:Araport11)
AT4G05110	equilibrative nucleoside transporter 6 [Source:TAIR;Acc:AT4G05110]	ATENT6
AT4G09500	Glycosyltransferase (Fragment) [Source:UniProtKB/TrEMBL;Acc:W8Q6L4]	UGT79B7
AT4G12670	Homeodomain-like superfamily protein [Source:TAIR;Acc:AT4G12670]
AT4G17080	AT4g17080/dl4570w [Source:UniProtKB/TrEMBL;Acc:Q8L7W4]; Histone H3 K4-specific methyltransferase SET7/9 family protein;(source:Araport11)
AT5G17740	AAA-ATPase At5g17740 [Source:UniProtKB/Swiss-Prot;Acc:Q9FN77]
AT5G42780	Zinc-finger homeodomain protein 13 [Source:UniProtKB/Swiss-Prot;Acc:Q9FMY7]	ZHD13
AT5G42797	Defensin-like protein 130 [Source:UniProtKB/Swiss-Prot;Acc:P82743]	LCR28
AT5G45095	Putative uncharacterized protein [Source:UniProtKB/TrEMBL;Acc:Q8GZ89]
AT5G46795	Microspore-specific promoter 2 [Source:UniProtKB/TrEMBL;Acc:Q1PDM1]	MSP2
AT5G49830	Exocyst complex component 84B [Source:UniProtKB/TrEMBL;Acc:F4K7F5]	EXO84B
AT5G49860	Jacalin-related lectin 47 [Source:UniProtKB/Swiss-Prot;Acc:Q9LTA7]	JAL47
AT5G52390	PAR1 protein [Source:UniProtKB/TrEMBL;Acc:Q9FHC1]

[truncated: 26 more sheets: S6 perimeter, S6 callose_content, S6 stem_length, S6 trichome_autofluorescence, S6 epidermis_autofluorescence, S6 autofluorescence_color, S6 trichome_density, S5 metal_surround, S6 metal_stomata, S7 3_or_more_groups, S7 shape_density, S7 wall_density, S7 metal_density, S7 shape_wall, S7 shape_metal, S7 shape, S8, S9 gene family enrichments, S9 F-box, S9 RLK …]
